# Supplementary material for: Shell colour luminance of Cuban painted snails, Polymita picta and Polymita muscarum (Gastropoda: Cepolidae)
Source: PLoS One. 2025 Jan 15;20(1):e0314008. doi: 10.1371/journal.pone.0314008 (PMC11734995; doi:10.1371/journal.pone.0314008)
Supplement: S1 Table — (XLS) [file pone.0314008.s001.xls]

## Sheet: Sheet1
Repository Information Natural History Museum Charles T. Ramsden de la Torre	ID and Views (A: dorsal, B: ventral)	Red	Green	Blue	Phenotype		Red*0,299	Green*0,587	Blue*0,114	Luminance		Factor	Factor	Factor
Polymita muscarum Endémico: box 2296, 46 ej	1-A	137.389	114.307	89.404	White banded brown		41.0793	67.0982	10.1921	118.37		0.299	0.587	0.114
Polymita muscarum Endémico: box 2296, 46 ej	1-B	141.494	116.365	83.797	White banded brown		42.3067	68.3063	9.55286	120.166		0.299	0.587	0.114
Polymita muscarum Endémico: box 2296, 46 ej	2-A	127.341	93.863	70.069	White banded brown		38.075	55.0976	7.98787	101.16		0.299	0.587	0.114
Polymita muscarum Endémico: box 2296, 46 ej	2-B	138.338	108.141	76.44	White banded brown		41.3631	63.4788	8.71416	113.556		0.299	0.587	0.114		Shapiro-Wilk normality test
Polymita muscarum Endémico: box 2296, 46 ej	3-A	143.487	114.167	85.22	White banded brown		42.9026	67.016	9.71508	119.634		0.299	0.587	0.114
Polymita muscarum Endémico: box 2296, 46 ej	3-B	141.632	114.144	79.969	White banded brown		42.348	67.0025	9.11647	118.467		0.299	0.587	0.114		data: Luminance
Polymita muscarum Endémico: box 2296, 46 ej	4-A	139.126	107.436	78.951	White banded brown		41.5987	63.0649	9.00041	113.664		0.299	0.587	0.114		W = 0.96194, p-value = 0.05856
Polymita muscarum Endémico: box 2296, 46 ej	4-B	142.52	113.838	77.936	White banded brown		42.6135	66.8229	8.8847	118.321		0.299	0.587	0.114
Polymita muscarum Endémico: box 2296, 46 ej	5-A	141.943	111.74	82.459	White banded brown		42.441	65.5914	9.40033	117.433		0.299	0.587	0.114
Polymita muscarum Endémico: box 2296, 46 ej	5-B	146.206	124.632	94.186	White banded brown		43.7156	73.159	10.7372	127.612		0.299	0.587	0.114
Polymita muscarum Endémico: box 2296, 46 ej	6-A	144.697	113.374	83.071	White banded brown		43.2644	66.5505	9.47009	119.285		0.299	0.587	0.114		> leveneTest(Luminance~View)
Polymita muscarum Endémico: box 2296, 46 ej	6-B	144.705	116.373	80.397	White banded brown		43.2668	68.311	9.16526	120.743		0.299	0.587	0.114		Levene's Test for Homogeneity of Variance (center = median)
Polymita muscarum Endémico: box 2296, 46 ej	7-A	135.61	108.2	81.694	White banded brown		40.5474	63.5134	9.31312	113.374		0.299	0.587	0.114		Df F value Pr(>F)
Polymita muscarum Endémico: box 2296, 46 ej	7-B	144.12	120.519	87.753	White banded brown		43.0919	70.7447	10.0038	123.84		0.299	0.587	0.114		group 1 0.0039 0.9503
Polymita muscarum Endémico: box 2296, 46 ej	9-A	152.746	120.76	84.091	White banded brown		45.6711	70.8861	9.58637	126.144		0.299	0.587	0.114		58
Polymita muscarum Endémico: box 2296, 46 ej	9-B	143.346	117.363	83.857	White banded brown		42.8605	68.8921	9.5597	121.312		0.299	0.587	0.114
Polymita muscarum Endémico: box 2296, 46 ej	10-A	148.87	122.223	92.735	White banded brown		44.5121	71.7449	10.5718	126.829		0.299	0.587	0.114
Polymita muscarum Endémico: box 2296, 46 ej	10-B	150.444	122.215	82.569	White banded brown		44.9828	71.7402	9.41287	126.136		0.299	0.587	0.114		> aov(Luminance~View)
Polymita muscarum Endémico: box 2296, 46 ej	11-A	145.562	116.766	86.731	White banded brown		43.523	68.5416	9.88733	121.952		0.299	0.587	0.114		Call:
Polymita muscarum Endémico: box 2296, 46 ej	11-B	146.92	120.928	85.392	White banded brown		43.9291	70.9847	9.73469	124.649		0.299	0.587	0.114		aov(formula = Luminance ~ View)
Polymita muscarum Endémico: box 2296, 46 ej	12-A	137.942	108.508	77.684	White banded brown		41.2447	63.6942	8.85598	113.795		0.299	0.587	0.114
Polymita muscarum Endémico: box 2296, 46 ej	12-B	143.133	119.46	86.443	White banded brown		42.7968	70.123	9.8545	122.774		0.299	0.587	0.114		Terms:
Polymita muscarum Endémico: box 2296, 46 ej	13-A	142.326	110.633	80.16	White banded brown		42.5555	64.9416	9.13824	116.635		0.299	0.587	0.114		View Residuals
Polymita muscarum Endémico: box 2296, 46 ej	13-B	143.33	110.696	72.04	White banded brown		42.8557	64.9786	8.21256	116.047		0.299	0.587	0.114		Sum of Squares 177.719 4307.289
Polymita muscarum Endémico: box 2296, 46 ej	14-A	151.036	123.385	90.932	White banded brown		45.1598	72.427	10.3662	127.953		0.299	0.587	0.114		Deg. of Freedom 1 58
Polymita muscarum Endémico: box 2296, 46 ej	14-B	151.795	124.361	83.667	White banded brown		45.3867	72.9999	9.53804	127.925		0.299	0.587	0.114
Polymita muscarum Endémico: box 2296, 46 ej	15-A	148.164	110.693	72.894	White banded brown		44.301	64.9768	8.30992	117.588		0.299	0.587	0.114		Residual standard error: 8.617634
Polymita muscarum Endémico: box 2296, 46 ej	15-B	148.012	116.808	77.868	White banded brown		44.2556	68.5663	8.87695	121.699		0.299	0.587	0.114		Estimated effects may be unbalanced
Polymita muscarum Endémico: box 2296, 46 ej	16-A	141.175	114.927	87.087	White banded brown		42.2113	67.4621	9.92792	119.601		0.299	0.587	0.114		> anova=aov(Luminance~View)
Polymita muscarum Endémico: box 2296, 46 ej	16-B	142.359	116.768	82.599	White banded brown		42.5653	68.5428	9.41629	120.524		0.299	0.587	0.114		> summary(anova)
Polymita muscarum Endémico: box 2234, 42 ej	168-A	142.292	116.348	88.277	White banded brown		42.5453	68.2963	10.0636	120.905		0.299	0.587	0.114		Df Sum Sq Mean Sq F value Pr(>F)
Polymita muscarum Endémico: box 2234, 42 ej	168-B	138.265	118.807	92.958	White banded brown		41.3412	69.7397	10.5972	121.678		0.299	0.587	0.114		View 1 178 177.72 2.393 0.127
Polymita muscarum Endémico: box 2234, 42 ej	169-A	141.159	118.006	98.714	White banded brown		42.2065	69.2695	11.2534	122.729		0.299	0.587	0.114		Residuals 58 4307 74.26
Polymita muscarum Endémico: box 2234, 42 ej	169-B	141.685	122.309	102.012	White banded brown		42.3638	71.7954	11.6294	125.789		0.299	0.587	0.114
Polymita muscarum Endémico: box 2234, 42 ej	170-A	141.682	121.454	102.32	White banded brown		42.3629	71.2935	11.6645	125.321		0.299	0.587	0.114
Polymita muscarum Endémico: box 2234, 42 ej	170-B	157.322	141.158	122.513	White banded brown		47.0393	82.8597	13.9665	143.866		0.299	0.587	0.114
Polymita muscarum Endémico: box 2234, 42 ej	171-A	150.908	119.228	93.165	White banded brown		45.1215	69.9868	10.6208	125.729		0.299	0.587	0.114
Polymita muscarum Endémico: box 2234, 42 ej	171-B	150.242	117.538	85.627	White banded brown		44.9224	68.9948	9.76148	123.679		0.299	0.587	0.114
Polymita muscarum Endémico: box 2234, 42 ej	172-A	138.607	115.646	94.461	White banded brown		41.4435	67.8842	10.7686	120.096		0.299	0.587	0.114
Polymita muscarum Endémico: box 2234, 42 ej	172-B	136.215	116.358	96.326	White banded brown		40.7283	68.3021	10.9812	120.012		0.299	0.587	0.114
Polymita muscarum Endémico: box 2234, 42 ej	173-A	142.038	120.891	102.905	White banded brown		42.4694	70.963	11.7312	125.164		0.299	0.587	0.114
Polymita muscarum Endémico: box 2234, 42 ej	173-B	149.651	136.739	121.104	White banded brown		44.7456	80.2658	13.8059	138.817		0.299	0.587	0.114
Polymita muscarum Endémico: box 2234, 42 ej	174-A	134.35	110.752	87.971	White banded brown		40.1706	65.0114	10.0287	115.211		0.299	0.587	0.114
Polymita muscarum Endémico: box 2234, 42 ej	174-B	131.043	113.084	92.932	White banded brown		39.1819	66.3803	10.5942	116.156		0.299	0.587	0.114
Polymita muscarum Endémico: box 2234, 42 ej	175-A	147.06	130.773	112.503	White banded brown		43.9709	76.7638	12.8253	133.56		0.299	0.587	0.114
Polymita muscarum Endémico: box 2234, 42 ej	175-B	141.437	125.695	105.287	White banded brown		42.2897	73.783	12.0027	128.075		0.299	0.587	0.114
Polymita muscarum Endémico: box 2234, 42 ej	176-A	149.586	124.489	101.285	White banded brown		44.7262	73.075	11.5465	129.348		0.299	0.587	0.114
Polymita muscarum Endémico: box 2234, 42 ej	176-B	152.309	132.005	109.034	White banded brown		45.5404	77.4869	12.4299	135.457		0.299	0.587	0.114
Polymita muscarum Endémico: box 2234, 42 ej	177-A	155.221	133.115	112.365	White banded brown		46.4111	78.1385	12.8096	137.359		0.299	0.587	0.114
Polymita muscarum Endémico: box 2234, 42 ej	177-B	158.452	134.265	105.633	White banded brown		47.3771	78.8136	12.0422	138.233		0.299	0.587	0.114
Polymita muscarum Endémico: box 2234, 42 ej	178-A	146.54	123.597	99.39	White banded brown		43.8155	72.5514	11.3305	127.697		0.299	0.587	0.114
Polymita muscarum Endémico: box 2234, 42 ej	178-B	153.95	133.997	109.613	White banded brown		46.031	78.6562	12.4959	137.183		0.299	0.587	0.114
Polymita muscarum Endémico: box 2234, 42 ej	179-A	157.816	130.28	103.699	White banded brown		47.187	76.4744	11.8217	135.483		0.299	0.587	0.114
Polymita muscarum Endémico: box 2234, 42 ej	179-B	152.953	130.034	104.793	White banded brown		45.7329	76.33	11.9464	134.009		0.299	0.587	0.114
Polymita muscarum Endémico: box 2234, 42 ej	180-A	152.932	130.188	109.538	White banded brown		45.7267	76.4204	12.4873	134.634		0.299	0.587	0.114
Polymita muscarum Endémico: box 2234, 42 ej	180-B	161.866	142.716	121.15	White banded brown		48.3979	83.7743	13.8111	145.983		0.299	0.587	0.114
Polymita muscarum Endémico: box 2234, 42 ej	181-A	160.011	140.045	121.091	White banded brown		47.8433	82.2064	13.8044	143.854		0.299	0.587	0.114
Polymita muscarum Endémico: box 2234, 42 ej	181-B	152.732	136.387	113.347	White banded brown		45.6669	80.0592	12.9216	138.648		0.299	0.587	0.114
Polymita muscarum Endémico: lote # 30, 24 ej	157-A	147.245	118.991	94.53	Dark banded brown		44.0263	69.8477	10.7764	124.65		0.299	0.587	0.114
Polymita muscarum Endémico: lote # 30, 24 ej	157-B	143.596	109.408	73.466	Dark banded brown		42.9352	64.2225	8.37512	115.533		0.299	0.587	0.114
Polymita muscarum Endémico: lote # 30, 24 ej	158-A	138.102	102.785	75.418	Dark banded brown		41.2925	60.3348	8.59765	110.225		0.299	0.587	0.114		Shapiro-Wilk normality test
Polymita muscarum Endémico: lote # 30, 24 ej	158-B	124.677	93.708	67.318	Dark banded brown		37.2784	55.0066	7.67425	99.9593		0.299	0.587	0.114
Polymita muscarum Endémico: lote # 30, 24 ej	159-A	143.051	117.187	93.682	Dark banded brown		42.7722	68.7888	10.6797	122.241		0.299	0.587	0.114		data: Luminance
Polymita muscarum Endémico: lote # 30, 24 ej	159-B	143.537	122.154	96.077	Dark banded brown		42.9176	71.7044	10.9528	125.575		0.299	0.587	0.114		W = 0.98338, p-value = 0.5864
Polymita muscarum Endémico: lote # 30, 24 ej	160-A	129.544	103.015	78.766	Dark banded brown		38.7337	60.4698	8.97932	108.183		0.299	0.587	0.114
Polymita muscarum Endémico: lote # 30, 24 ej	160-B	132.374	104.261	73.909	Dark banded brown		39.5798	61.2012	8.42563	109.207		0.299	0.587	0.114		leveneTest(Luminance~View)
Polymita muscarum Endémico: lote # 30, 24 ej	161-A	144.776	123.973	106.509	Dark banded brown		43.288	72.7722	12.142	128.202		0.299	0.587	0.114		Levene's Test for Homogeneity of Variance (center = median)
Polymita muscarum Endémico: lote # 30, 24 ej	161-B	129.667	105.299	79.803	Dark banded brown		38.7704	61.8105	9.09754	109.678		0.299	0.587	0.114		Df F value Pr(>F)
Polymita muscarum Endémico: lote # 30, 24 ej	162-A	135.391	108.969	89.064	Dark banded brown		40.4819	63.9648	10.1533	114.6		0.299	0.587	0.114		group 1 6e-04 0.981
Polymita muscarum Endémico: lote # 30, 24 ej	162-B	126.466	105.568	84.873	Dark banded brown		37.8133	61.9684	9.67552	109.457		0.299	0.587	0.114		58
Polymita muscarum Endémico: lote # 30, 24 ej	163-A	135.3	102.076	75.649	Dark banded brown		40.4547	59.9186	8.62399	108.997		0.299	0.587	0.114
Polymita muscarum Endémico: lote # 30, 24 ej	163-B	131.285	109.302	89.762	Dark banded brown		39.2542	64.1603	10.2329	113.647		0.299	0.587	0.114		> aov(Luminance~View)
Polymita muscarum Endémico: lote # 30, 24 ej	164-A	144.41	113.092	89.664	Dark banded brown		43.1786	66.385	10.2217	119.785		0.299	0.587	0.114		Call:
Polymita muscarum Endémico: lote # 30, 24 ej	164-B	143.871	117.483	89.012	Dark banded brown		43.0174	68.9625	10.1474	122.127		0.299	0.587	0.114		aov(formula = Luminance ~ View)
Polymita muscarum Endémico: lote # 30, 24 ej	165-A	141.565	109.561	81.869	Dark banded brown		42.3279	64.3123	9.33307	115.973		0.299	0.587	0.114
Polymita muscarum Endémico: lote # 30, 24 ej	165-B	126	101.477	76.42	Dark banded brown		37.674	59.567	8.71188	105.953		0.299	0.587	0.114		Terms:
Polymita muscarum Endémico: lote # 30, 24 ej	166-A	136.648	115.143	98.088	Dark banded brown		40.8578	67.5889	11.182	119.629		0.299	0.587	0.114		View Residuals
Polymita muscarum Endémico: lote # 30, 24 ej	166-B	134.917	118.807	101.449	Dark banded brown		40.3402	69.7397	11.5652	121.645		0.299	0.587	0.114		Sum of Squares 14.6146 2420.5618
Polymita muscarum Endémico: lote # 30, 24 ej	167-A	138.069	116.781	101.222	Dark banded brown		41.2826	68.5504	11.5393	121.372		0.299	0.587	0.114		Deg. of Freedom 1 58
Polymita muscarum Endémico: lote # 30, 24 ej	167-B	136.758	117.865	94.005	Dark banded brown		40.8906	69.1868	10.7166	120.794		0.299	0.587	0.114
Polymita muscarum Endémico: lote # 25, 40 ej	59-A	131.202	109.998	87.761	Dark banded brown		39.2294	64.5688	10.0048	113.803		0.299	0.587	0.114		Residual standard error: 6.460172
Polymita muscarum Endémico: lote # 25, 40 ej	59-B	146.678	118.576	80.119	Dark banded brown		43.8567	69.6041	9.13357	122.594		0.299	0.587	0.114		Estimated effects may be unbalanced
Polymita muscarum Endémico: lote # 25, 40 ej	60-A	135.646	108.826	81.312	Dark banded brown		40.5582	63.8809	9.26957	113.709		0.299	0.587	0.114		> anova=aov(Luminance~View)
Polymita muscarum Endémico: lote # 25, 40 ej	60-B	128.551	107.964	81.722	Dark banded brown		38.4367	63.3749	9.31631	111.128		0.299	0.587	0.114		> summary(anova)
Polymita muscarum Endémico: lote # 25, 40 ej	61-A	131.878	107.304	83.062	Dark banded brown		39.4315	62.9874	9.46907	111.888		0.299	0.587	0.114		Df Sum Sq Mean Sq F value Pr(>F)
Polymita muscarum Endémico: lote # 25, 40 ej	61-B	134.356	114.325	89.615	Dark banded brown		40.1724	67.1088	10.2161	117.497		0.299	0.587	0.114		View 1 14.6 14.61 0.35 0.556
Polymita muscarum Endémico: lote # 25, 40 ej	62-A	132.636	110.954	88.05	Dark banded brown		39.6582	65.13	10.0377	114.826		0.299	0.587	0.114		Residuals 58 2420.6 41.73
Polymita muscarum Endémico: lote # 25, 40 ej	62-B	122.586	107.937	89.206	Dark banded brown		36.6532	63.359	10.1695	110.182		0.299	0.587	0.114
Polymita muscarum Endémico: lote # 25, 40 ej	63-A	129.5	106.353	84.413	Dark banded brown		38.7205	62.4292	9.62308	110.773		0.299	0.587	0.114
Polymita muscarum Endémico: lote # 25, 40 ej	63-B	118.578	99.131	79.359	Dark banded brown		35.4548	58.1899	9.04693	102.692		0.299	0.587	0.114
Polymita muscarum Endémico: lote # 25, 40 ej	64-A	131.875	107.396	83.117	Dark banded brown		39.4306	63.0415	9.47534	111.947		0.299	0.587	0.114
Polymita muscarum Endémico: lote # 25, 40 ej	64-B	128.011	110.298	89.35	Dark banded brown		38.2753	64.7449	10.1859	113.206		0.299	0.587	0.114
Polymita muscarum Endémico: lote # 25, 40 ej	65-A	128.726	109.929	90.128	Dark banded brown		38.4891	64.5283	10.2746	113.292		0.299	0.587	0.114
Polymita muscarum Endémico: lote # 25, 40 ej	65-B	124.128	107.822	87.515	Dark banded brown		37.1143	63.2915	9.97671	110.382		0.299	0.587	0.114
Polymita muscarum Endémico: lote # 25, 40 ej	66-A	134.988	111.661	87.731	Dark banded brown		40.3614	65.545	10.0013	115.908		0.299	0.587	0.114
Polymita muscarum Endémico: lote # 25, 40 ej	66-B	129.224	109.958	85.539	Dark banded brown		38.638	64.5453	9.75145	112.935		0.299	0.587	0.114
Polymita muscarum Endémico: lote # 25, 40 ej	67-A	120.11	95.594	72.741	Dark banded brown		35.9129	56.1137	8.29247	100.319		0.299	0.587	0.114
Polymita muscarum Endémico: lote # 25, 40 ej	67-B	121.005	100.275	76.656	Dark banded brown		36.1805	58.8614	8.73878	103.781		0.299	0.587	0.114
Polymita muscarum Endémico: lote # 25, 40 ej	68-A	125.419	105.995	86.61	Dark banded brown		37.5003	62.2191	9.87354	109.593		0.299	0.587	0.114
Polymita muscarum Endémico: lote # 25, 40 ej	68-B	128.129	109.672	86.586	Dark banded brown		38.3106	64.3775	9.8708	112.559		0.299	0.587	0.114
Polymita muscarum Endémico: lote # 25, 40 ej	69-A	131.147	109.627	86.544	Dark banded brown		39.213	64.351	9.86602	113.43		0.299	0.587	0.114
Polymita muscarum Endémico: lote # 25, 40 ej	69-B	129.904	110.947	86.15	Dark banded brown		38.8413	65.1259	9.8211	113.788		0.299	0.587	0.114
Polymita muscarum Endémico: lote # 25, 40 ej	70-A	133.237	110.388	86.394	Dark banded brown		39.8379	64.7978	9.84892	114.485		0.299	0.587	0.114
Polymita muscarum Endémico: lote # 25, 40 ej	70-B	123.584	105.216	80.568	Dark banded brown		36.9516	61.7618	9.18475	107.898		0.299	0.587	0.114
Polymita muscarum Endémico: lote # 25, 40 ej	71-A	124.894	102.605	81.028	Dark banded brown		37.3433	60.2291	9.23719	106.81		0.299	0.587	0.114
Polymita muscarum Endémico: lote # 25, 40 ej	71-B	124.516	106.541	85.894	Dark banded brown		37.2303	62.5396	9.79192	109.562		0.299	0.587	0.114
Polymita muscarum Endémico: lote # 26, 35 ej	39-A	120.234	96.667	72.732	Dark banded brown		35.95	56.7435	8.29145	100.985		0.299	0.587	0.114
Polymita muscarum Endémico: lote # 26, 35 ej	39-B	127.655	107.468	79.156	Dark banded brown		38.1688	63.0837	9.02378	110.276		0.299	0.587	0.114
Polymita muscarum Endémico: lote # 26, 35 ej	40-A	128.135	100.048	74.15	Dark banded brown		38.3124	58.7282	8.4531	105.494		0.299	0.587	0.114
Polymita muscarum Endémico: lote # 26, 35 ej	40-B	124.755	101.633	76.293	Dark banded brown		37.3017	59.6586	8.6974	105.658		0.299	0.587	0.114
Polymita muscarum Endémico: lote # 26, 35 ej	41-A	134.208	111.493	85.416	Dark banded brown		40.1282	65.4464	9.73742	115.312		0.299	0.587	0.114
Polymita muscarum Endémico: lote # 26, 35 ej	41-B	131.181	115.365	90.106	Dark banded brown		39.2231	67.7193	10.2721	117.214		0.299	0.587	0.114
Polymita muscarum Endémico: lote # 26, 35 ej	42-A	140.674	117.941	89.863	Dark banded brown		42.0615	69.2314	10.2444	121.537		0.299	0.587	0.114
Polymita muscarum Endémico: lote # 26, 35 ej	42-B	139.455	116.586	84.557	Dark banded brown		41.697	68.436	9.6395	119.773		0.299	0.587	0.114
Polymita muscarum Endémico: lote # 26, 35 ej	43-A	131.831	103.807	75.674	Dark banded brown		39.4175	60.9347	8.62684	108.979		0.299	0.587	0.114
Polymita muscarum Endémico: lote # 26, 35 ej	43-B	134.259	107.878	74.502	Dark banded brown		40.1434	63.3244	8.49323	111.961		0.299	0.587	0.114
Polymita muscarum Endémico: lote # 26, 35 ej	44-A	122.287	101.326	81.295	Dark banded brown		36.5638	59.4784	9.26763	105.31		0.299	0.587	0.114
Polymita muscarum Endémico: lote # 26, 35 ej	44-B	122.01	102.836	80.144	Dark banded brown		36.481	60.3647	9.13642	105.982		0.299	0.587	0.114
Polymita muscarum Endémico: lote # 28, 48 ej	28-A	134.261	103.467	72.183	Unbanded brown		40.144	60.7351	8.22886	109.108		0.299	0.587	0.114
Polymita muscarum Endémico: lote # 28, 48 ej	28-B	128.101	97.794	63.349	Unbanded brown		38.3022	57.4051	7.22179	102.929		0.299	0.587	0.114
Polymita muscarum Endémico: lote # 28, 48 ej	29-A	139.973	107.855	73.424	Unbanded brown		41.8519	63.3109	8.37034	113.533		0.299	0.587	0.114		Shapiro-Wilk normality test
Polymita muscarum Endémico: lote # 28, 48 ej	29-B	139.246	111.593	74.165	Unbanded brown		41.6346	65.5051	8.45481	115.594		0.299	0.587	0.114
Polymita muscarum Endémico: lote # 28, 48 ej	30-A	141.304	105.819	71.012	Unbanded brown		42.2499	62.1158	8.09537	112.461		0.299	0.587	0.114		data: Luminance
Polymita muscarum Endémico: lote # 28, 48 ej	30-B	135.309	102.837	67.561	Unbanded brown		40.4574	60.3653	7.70195	108.525		0.299	0.587	0.114		W = 0.98338, p-value = 0.5864
Polymita muscarum Endémico: lote # 28, 48 ej	31-A	139.179	101.867	71.541	Unbanded brown		41.6145	59.7959	8.15567	109.566		0.299	0.587	0.114
Polymita muscarum Endémico: lote # 28, 48 ej	31-B	132.384	98.849	66.853	Unbanded brown		39.5828	58.0244	7.62124	105.228		0.299	0.587	0.114		leveneTest(Luminance~View)
Polymita muscarum Endémico: lote # 28, 48 ej	32-A	145.063	111.5	76.428	Unbanded brown		43.3738	65.4505	8.71279	117.537		0.299	0.587	0.114		Levene's Test for Homogeneity of Variance (center = median)
Polymita muscarum Endémico: lote # 28, 48 ej	32-B	143.726	109.771	70.611	Unbanded brown		42.9741	64.4356	8.04965	115.459		0.299	0.587	0.114		Df F value Pr(>F)
Polymita muscarum Endémico: lote # 28, 48 ej	33-A	144.322	110.949	77.639	Unbanded brown		43.1523	65.1271	8.85085	117.13		0.299	0.587	0.114		group 1 0.6443 0.4254
Polymita muscarum Endémico: lote # 28, 48 ej	33-B	142.124	142.124	111.706	Unbanded brown		42.4951	83.4268	12.7345	138.656		0.299	0.587	0.114		58
Polymita muscarum Endémico: lote # 28, 48 ej	34-A	149.267	120.99	84.796	Unbanded brown		44.6308	71.0211	9.66674	125.319		0.299	0.587	0.114
Polymita muscarum Endémico: lote # 28, 48 ej	34-B	148.102	116.541	72.894	Unbanded brown		44.2825	68.4096	8.30992	121.002		0.299	0.587	0.114		> aov(Luminance~View)
Polymita muscarum Endémico: lote # 28, 48 ej	35-A	154.743	122.732	86.6	Unbanded brown		46.2682	72.0437	9.8724	128.184		0.299	0.587	0.114		Call:
Polymita muscarum Endémico: lote # 28, 48 ej	35-B	150.358	120.54	80.285	Unbanded brown		44.957	70.757	9.15249	124.867		0.299	0.587	0.114		aov(formula = Luminance ~ View)
Polymita muscarum Endémico: lote # 28, 48 ej	36-A	149.149	124.276	90.351	Unbanded brown		44.5956	72.95	10.3	127.846		0.299	0.587	0.114
Polymita muscarum Endémico: lote # 28, 48 ej	36-B	146.881	122.159	83.287	Unbanded brown		43.9174	71.7073	9.49472	125.119		0.299	0.587	0.114		Terms:
Polymita muscarum Endémico: lote # 28, 48 ej	37-A	150.98	125.567	90.344	Unbanded brown		45.143	73.7078	10.2992	129.15		0.299	0.587	0.114		View Residuals
Polymita muscarum Endémico: lote # 28, 48 ej	37-B	142.078	119.149	83.789	Unbanded brown		42.4813	69.9405	9.55195	121.974		0.299	0.587	0.114		Sum of Squares 14.6146 2420.5618
Polymita muscarum Endémico: lote # 28, 48 ej	38-A	142.352	106.849	71.524	Unbanded brown		42.5632	62.7204	8.15374	113.437		0.299	0.587	0.114		Deg. of Freedom 1 58
Polymita muscarum Endémico: lote # 28, 48 ej	38-B	132.388	102.007	66.675	Unbanded brown		39.584	59.8781	7.60095	107.063		0.299	0.587	0.114
Polymita muscarum Endémico: lote # 18, 42 ej	45-A	149.87	124.508	89.887	Unbanded brown		44.8111	73.0862	10.2471	128.144		0.299	0.587	0.114		Residual standard error: 6.460172
Polymita muscarum Endémico: lote # 18, 42 ej	45-B	151.958	128.898	93.073	Unbanded brown		45.4354	75.6631	10.6103	131.709		0.299	0.587	0.114		Estimated effects may be unbalanced
Polymita muscarum Endémico: lote # 18, 42 ej	46-A	155.306	126.148	84.878	Unbanded brown		46.4365	74.0489	9.67609	130.161		0.299	0.587	0.114		> anova=aov(Luminance~View)
Polymita muscarum Endémico: lote # 18, 42 ej	46-B	150.346	127.478	90.396	Unbanded brown		44.9535	74.8296	10.3051	130.088		0.299	0.587	0.114		> summary(anova)
Polymita muscarum Endémico: lote # 18, 42 ej	47-A	150.827	129.031	94.739	Unbanded brown		45.0973	75.7412	10.8002	131.639		0.299	0.587	0.114		Df Sum Sq Mean Sq F value Pr(>F)
Polymita muscarum Endémico: lote # 18, 42 ej	47-B	149.481	129.913	96.375	Unbanded brown		44.6948	76.2589	10.9868	131.94		0.299	0.587	0.114		View 1 14.6 14.61 0.35 0.556
Polymita muscarum Endémico: lote # 18, 42 ej	48-A	153.962	119.326	80.857	Unbanded brown		46.0346	70.0444	9.2177	125.297		0.299	0.587	0.114		Residuals 58 2420.6 41.73
Polymita muscarum Endémico: lote # 18, 42 ej	48-B	143.454	116.851	80.691	Unbanded brown		42.8927	68.5915	9.19877	120.683		0.299	0.587	0.114
Polymita muscarum Endémico: lote # 18, 42 ej	49-A	152.089	122.283	86.707	Unbanded brown		45.4746	71.7801	9.8846	127.139		0.299	0.587	0.114
Polymita muscarum Endémico: lote # 18, 42 ej	49-B	147.52	125.071	89.603	Unbanded brown		44.1085	73.4167	10.2147	127.74		0.299	0.587	0.114
Polymita muscarum Endémico: lote # 18, 42 ej	50-A	148.703	111.685	74.733	Unbanded brown		44.4622	65.5591	8.51956	118.541		0.299	0.587	0.114
Polymita muscarum Endémico: lote # 18, 42 ej	50-B	146.92	118.864	80.458	Unbanded brown		43.9291	69.7732	9.17221	122.874		0.299	0.587	0.114
Polymita muscarum Endémico: lote # 18, 42 ej	51-A	149.571	116.519	77.399	Unbanded brown		44.7217	68.3967	8.82349	121.942		0.299	0.587	0.114
Polymita muscarum Endémico: lote # 18, 42 ej	51-B	147.312	120.533	83.268	Unbanded brown		44.0463	70.7529	9.49255	124.292		0.299	0.587	0.114
Polymita muscarum Endémico: lote # 18, 42 ej	52-A	152.311	122.475	84.702	Unbanded brown		45.541	71.8928	9.65603	127.09		0.299	0.587	0.114
Polymita muscarum Endémico: lote # 18, 42 ej	52-B	149.568	124.696	87.302	Unbanded brown		44.7208	73.1966	9.95243	127.87		0.299	0.587	0.114
Polymita muscarum Endémico: lote # 18, 42 ej	53-A	145.826	119.246	83.585	Unbanded brown		43.602	69.9974	9.52869	123.128		0.299	0.587	0.114
Polymita muscarum Endémico: lote # 18, 42 ej	53-B	143.43	127.871	99.669	Unbanded brown		42.8856	75.0603	11.3623	129.308		0.299	0.587	0.114
Polymita muscarum Endémico: lote # 18, 42 ej	54-A	155.624	132.089	94.198	Unbanded brown		46.5316	77.5362	10.7386	134.806		0.299	0.587	0.114
Polymita muscarum Endémico: lote # 18, 42 ej	54-B	148.187	127.556	92	Unbanded brown		44.3079	74.8754	10.488	129.671		0.299	0.587	0.114
Polymita muscarum Endémico: lote # 18, 42 ej	55-A	154.034	122.94	86.619	Unbanded brown		46.0562	72.1658	9.87457	128.097		0.299	0.587	0.114
Polymita muscarum Endémico: lote # 18, 42 ej	55-B	142.156	118.98	83.95	Unbanded brown		42.5046	69.8413	9.5703	121.916		0.299	0.587	0.114
Polymita muscarum Endémico: lote # 18, 42 ej	56-A	150.034	116.371	77.401	Unbanded brown		44.8602	68.3098	8.82371	121.994		0.299	0.587	0.114
Polymita muscarum Endémico: lote # 18, 42 ej	56-B	146.439	117.755	78.543	Unbanded brown		43.7853	69.1222	8.9539	121.861		0.299	0.587	0.114
Polymita muscarum Endémico: lote # 18, 42 ej	57-A	149.78	125.088	87.947	Unbanded brown		44.7842	73.4267	10.026	128.237		0.299	0.587	0.114
Polymita muscarum Endémico: lote # 18, 42 ej	57-B	150.622	126.357	88.909	Unbanded brown		45.036	74.1716	10.1356	129.343		0.299	0.587	0.114
Polymita muscarum Endémico: lote # 18, 42 ej	58-A	149.141	114.196	76.761	Unbanded brown		44.5932	67.0331	8.75075	120.377		0.299	0.587	0.114
Polymita muscarum Endémico: lote # 18, 42 ej	58-B	141.631	114.147	77.772	Unbanded brown		42.3477	67.0043	8.86601	118.218		0.299	0.587	0.114
Polymita muscarum Endémico: box 2280, 16 ej	80-A	148.479	114.908	76.649	Unbanded brown		44.3952	67.451	8.73799	120.584		0.299	0.587	0.114
Polymita muscarum Endémico: box 2280, 16 ej	80-B	143.039	111.393	70.248	Unbanded brown		42.7687	65.3877	8.00827	116.165		0.299	0.587	0.114
Polymita muscarum Endémico: box 2280, 16 ej	81-A	142.117	109.779	79.172	Unbanded brown		42.493	64.4403	9.02561	115.959		0.299	0.587	0.114
Polymita muscarum Endémico: box 2280, 16 ej	81-B	129.451	98.169	64.529	Unbanded brown		38.7058	57.6252	7.35631	103.687		0.299	0.587	0.114
Polymita muscarum Endémico: box 2280, 16 ej	82-A	150.453	113.512	73.093	Unbanded brown		44.9854	66.6315	8.3326	119.95		0.299	0.587	0.114
Polymita muscarum Endémico: box 2280, 16 ej	82-B	144.007	113.051	72.298	Unbanded brown		43.0581	66.3609	8.24197	117.661		0.299	0.587	0.114
Polymita muscarum Endémico: box 2280, 16 ej	83-A	155.338	134.775	99.821	Unbanded brown		46.4461	79.1129	11.3796	136.939		0.299	0.587	0.114
Polymita muscarum Endémico: box 2280, 16 ej	83-B	152.474	126.879	86.2	Unbanded brown		45.5897	74.478	9.8268	129.894		0.299	0.587	0.114
Polymita muscarum Endémico: box 2280, 16 ej	84-A	148.263	111.691	73.114	Unbanded brown		44.3306	65.5626	8.335	118.228		0.299	0.587	0.114
Polymita muscarum Endémico: box 2280, 16 ej	84-B	143.904	113.999	75.318	Unbanded brown		43.0273	66.9174	8.58625	118.531		0.299	0.587	0.114
Polymita muscarum Endémico: lote # 27, 40 ej	17-A	149.667	146.44	129.554	Albino		44.7504	85.9603	14.7692	145.48		0.299	0.587	0.114
Polymita muscarum Endémico: lote # 27, 40 ej	17-B	153.331	150.349	134.353	Albino		45.846	88.2549	15.3162	149.417		0.299	0.587	0.114
Polymita muscarum Endémico: lote # 27, 40 ej	18-A	152.864	150.385	134.302	Albino		45.7063	88.276	15.3104	149.293		0.299	0.587	0.114		Shapiro-Wilk normality test
Polymita muscarum Endémico: lote # 27, 40 ej	18-B	154.01	151.233	134.627	Albino		46.049	88.7738	15.3475	150.17		0.299	0.587	0.114
Polymita muscarum Endémico: lote # 27, 40 ej	19-A	154.765	153.3	140.552	Albino		46.2747	89.9871	16.0229	152.285		0.299	0.587	0.114		data: Luminance
Polymita muscarum Endémico: lote # 27, 40 ej	19-B	153.682	151.25	137.011	Albino		45.9509	88.7837	15.6193	150.354		0.299	0.587	0.114		W = 0.9504, p-value = 0.01626
Polymita muscarum Endémico: lote # 27, 40 ej	20-A	151.358	150.045	137.129	Albino		45.256	88.0764	15.6327	148.965		0.299	0.587	0.114
Polymita muscarum Endémico: lote # 27, 40 ej	20-B	151.91	149.566	134.354	Albino		45.4211	87.7952	15.3164	148.533		0.299	0.587	0.114		> kruskal.test(Luminance~View)
Polymita muscarum Endémico: lote # 27, 40 ej	21-A	154.063	151.394	135.542	Albino		46.0648	88.8683	15.4518	150.385		0.299	0.587	0.114
Polymita muscarum Endémico: lote # 27, 40 ej	21-B	153.389	150.413	135.77	Albino		45.8633	88.2924	15.4778	149.634		0.299	0.587	0.114		Kruskal-Wallis rank sum test
Polymita muscarum Endémico: lote # 27, 40 ej	22-A	150.092	146.847	131.067	Albino		44.8775	86.1992	14.9416	146.018		0.299	0.587	0.114
Polymita muscarum Endémico: lote # 27, 40 ej	22-B	149.483	146.213	132.033	Albino		44.6954	85.827	15.0518	145.574		0.299	0.587	0.114		data: Luminance by View
Polymita muscarum Endémico: lote # 27, 40 ej	23-A	151.745	148.639	131.938	Albino		45.3718	87.2511	15.0409	147.664		0.299	0.587	0.114		Kruskal-Wallis chi-squared = 0.86754, df = 1, p-value = 0.3516
Polymita muscarum Endémico: lote # 27, 40 ej	23-B	152.256	148.658	132.472	Albino		45.5245	87.2622	15.1018	147.889		0.299	0.587	0.114
Polymita muscarum Endémico: lote # 27, 40 ej	24-A	154.615	151.842	136.179	Albino		46.2299	89.1313	15.5244	150.886		0.299	0.587	0.114
Polymita muscarum Endémico: lote # 27, 40 ej	24-B	152.818	149.432	133.447	Albino		45.6926	87.7166	15.213	148.622		0.299	0.587	0.114
Polymita muscarum Endémico: lote # 27, 40 ej	25-A	154.061	149.065	130.311	Albino		46.0642	87.5012	14.8555	148.421		0.299	0.587	0.114
Polymita muscarum Endémico: lote # 27, 40 ej	25-B	154.404	149.372	131.558	Albino		46.1668	87.6814	14.9976	148.846		0.299	0.587	0.114
Polymita muscarum Endémico: lote # 27, 40 ej	26-A	149.537	147.03	132.673	Albino		44.7116	86.3066	15.1247	146.143		0.299	0.587	0.114
Polymita muscarum Endémico: lote # 27, 40 ej	26-B	151.81	148.941	133.879	Albino		45.3912	87.4284	15.2622	148.082		0.299	0.587	0.114
Polymita muscarum Endémico: lote # 27, 40 ej	27-A	151.69	146.76	128.814	Albino		45.3553	86.1481	14.6848	146.188		0.299	0.587	0.114
Polymita muscarum Endémico: lote # 27, 40 ej	27-B	152.006	147.425	131.022	Albino		45.4498	86.5385	14.9365	146.925		0.299	0.587	0.114
Polymita muscarum Endémico: lote # 11, 49 ej	74-A	152.218	149.677	133.847	Albino		45.5132	87.8604	15.2586	148.632		0.299	0.587	0.114
Polymita muscarum Endémico: lote # 11, 49 ej	74-B	153.628	150.314	134.216	Albino		45.9348	88.2343	15.3006	149.47		0.299	0.587	0.114
Polymita muscarum Endémico: lote # 11, 49 ej	75-A	151.055	147.452	129.651	Albino		45.1654	86.5543	14.7802	146.5		0.299	0.587	0.114
Polymita muscarum Endémico: lote # 11, 49 ej	75-B	148.708	143.756	123.686	Albino		44.4637	84.3848	14.1002	142.949		0.299	0.587	0.114
Polymita muscarum Endémico: lote # 11, 49 ej	76-A	145.523	142.776	127.007	Albino		43.5114	83.8095	14.4788	141.8		0.299	0.587	0.114
Polymita muscarum Endémico: lote # 11, 49 ej	76-B	148.513	144.716	127.283	Albino		44.4054	84.9483	14.5103	143.864		0.299	0.587	0.114
Polymita muscarum Endémico: lote # 11, 49 ej	77-A	150.836	148.218	132.398	Albino		45.1	87.004	15.0934	147.197		0.299	0.587	0.114
Polymita muscarum Endémico: lote # 11, 49 ej	77-B	150.409	146.821	129.714	Albino		44.9723	86.1839	14.7874	145.944		0.299	0.587	0.114
Polymita muscarum Endémico: lote # 11, 49 ej	78-A	148.747	144.518	126.352	Albino		44.4754	84.8321	14.4041	143.712		0.299	0.587	0.114
Polymita muscarum Endémico: lote # 11, 49 ej	78-B	155.137	151.567	135.029	Albino		46.386	88.9698	15.3933	150.749		0.299	0.587	0.114
Polymita muscarum Endémico: lote # 11, 49 ej	79-A	150.167	147.115	131.83	Albino		44.8999	86.3565	15.0286	146.285		0.299	0.587	0.114
Polymita muscarum Endémico: lote # 11, 49 ej	79-B	151.67	148.02	131.063	Albino		45.3493	86.8877	14.9412	147.178		0.299	0.587	0.114
Polymita muscarum Endémico: lote # 31, 12 ej	103-A	153.126	151.397	136.527	Albino		45.7847	88.87	15.5641	150.219		0.299	0.587	0.114
Polymita muscarum Endémico: lote # 31, 12 ej	103-B	149.613	145.962	127.981	Albino		44.7343	85.6797	14.5898	145.004		0.299	0.587	0.114
Polymita muscarum Endémico: lote # 31, 12 ej	104-A	152.277	150.983	137.565	Albino		45.5308	88.627	15.6824	149.84		0.299	0.587	0.114
Polymita muscarum Endémico: lote # 31, 12 ej	104-B	153.134	150.612	136.035	Albino		45.7871	88.4092	15.508	149.704		0.299	0.587	0.114
Polymita muscarum Endémico: lote # 31, 12 ej	105-A	153.082	151.197	137.085	Albino		45.7715	88.7526	15.6277	150.152		0.299	0.587	0.114
Polymita muscarum Endémico: lote # 31, 12 ej	105-B	148.827	146.107	131.435	Albino		44.4993	85.7648	14.9836	145.248		0.299	0.587	0.114
Polymita muscarum Endémico: box 2285, 47 ej	140-A	154.069	152.169	138.698	Albino		46.0666	89.3232	15.8116	151.201		0.299	0.587	0.114
Polymita muscarum Endémico: box 2285, 47 ej	140-B	150.952	147.737	147.737	Albino		45.1346	86.7216	16.842	148.698		0.299	0.587	0.114
Polymita muscarum Endémico: box 2285, 47 ej	141-A	147.393	140.816	119.91	Albino		44.0705	82.659	13.6697	140.399		0.299	0.587	0.114
Polymita muscarum Endémico: box 2285, 47 ej	141-B	147.11	142.839	124.77	Albino		43.9859	83.8465	14.2238	142.056		0.299	0.587	0.114
Polymita muscarum Endémico: box 2285, 47 ej	142-A	145.053	140.621	122.925	Albino		43.3708	82.5445	14.0135	139.929		0.299	0.587	0.114
Polymita muscarum Endémico: box 2285, 47 ej	142-B	153.083	149.71	134.137	Albino		45.7718	87.8798	15.2916	148.943		0.299	0.587	0.114
Polymita muscarum Endémico: box 2285, 47 ej	143-A	149.919	147.5	133.669	Albino		44.8258	86.5825	15.2383	146.647		0.299	0.587	0.114
Polymita muscarum Endémico: box 2285, 47 ej	143-B	148.874	147.524	132.913	Albino		44.5133	86.5966	15.1521	146.262		0.299	0.587	0.114
Polymita muscarum Endémico: box 2286, 39 ej	151-A	150.307	147.986	133.092	Albino		44.9418	86.8678	15.1725	146.982		0.299	0.587	0.114
Polymita muscarum Endémico: box 2286, 39 ej	151-B	156.46	153.317	136.744	Albino		46.7815	89.9971	15.5888	152.367		0.299	0.587	0.114
Polymita muscarum Endémico: box 2286, 39 ej	152-A	148.844	146.503	133.232	Albino		44.5044	85.9973	15.1884	145.69		0.299	0.587	0.114
Polymita muscarum Endémico: box 2286, 39 ej	152-B	152.692	150.674	138.431	Albino		45.6549	88.4456	15.7811	149.882		0.299	0.587	0.114
Polymita muscarum Endémico: box 2286, 39 ej	153-A	150.603	148.001	134.695	Albino		45.0303	86.8766	15.3552	147.262		0.299	0.587	0.114
Polymita muscarum Endémico: box 2286, 39 ej	153-B	152.075	148.061	133.131	Albino		45.4704	86.9118	15.1769	147.559		0.299	0.587	0.114
Polymita muscarum Endémico: box 2286, 39 ej	154-A	150.84	148.286	135.142	Albino		45.1012	87.0439	15.4062	147.551		0.299	0.587	0.114
Polymita muscarum Endémico: box 2286, 39 ej	154-B	149.968	147.183	132.501	Albino		44.8404	86.3964	15.1051	146.342		0.299	0.587	0.114
Polymita muscarum Endémico: box 2286, 39 ej	155-A	142.103	137.086	123.043	Albino		42.4888	80.4695	14.0269	136.985		0.299	0.587	0.114
Polymita muscarum Endémico: box 2286, 39 ej	155-B	144.558	143.136	133.952	Albino		43.2228	84.0208	15.2705	142.514		0.299	0.587	0.114
Polymita muscarum Endémico: box 2286, 39 ej	156-A	149.277	141.813	121.587	Albino		44.6338	83.2442	13.8609	141.739		0.299	0.587	0.114
Polymita muscarum Endémico: box 2286, 39 ej	156-B	156.624	152.918	140.916	Albino		46.8306	89.7629	16.0644	152.658		0.299	0.587	0.114
Polymita muscarum Endémico: box 2240, 6 ej	72-A	125.231	108.601	90.356	Dark banded white		37.4441	63.7488	10.3006	111.493		0.299	0.587	0.114
Polymita muscarum Endémico: box 2240, 6 ej	72-B	116.591	103.685	88.592	Dark banded white		34.8607	60.8631	10.0995	105.823		0.299	0.587	0.114
Polymita muscarum Endémico: box 2240, 6 ej	73-A	121.187	107.286	88.259	Dark banded white		36.2349	62.9769	10.0615	109.273		0.299	0.587	0.114		Shapiro-Wilk normality test
Polymita muscarum Endémico: box 2240, 6 ej	73-B	128.473	120.298	106.23	Dark banded white		38.4134	70.6149	12.1102	121.139		0.299	0.587	0.114
Polymita muscarum Endémico: lote #16, 50 ej	89-A	129.581	116.285	103.972	Dark banded white		38.7447	68.2593	11.8528	118.857		0.299	0.587	0.114		data: Luminance
Polymita muscarum Endémico: lote #16, 50 ej	89-B	119.338	109.702	95.568	Dark banded white		35.6821	64.3951	10.8948	110.972		0.299	0.587	0.114		W = 0.96483, p-value = 0.08126
Polymita muscarum Endémico: lote #16, 50 ej	90-A	133.624	117.393	97.388	Dark banded white		39.9536	68.9097	11.1022	119.965		0.299	0.587	0.114
Polymita muscarum Endémico: lote #16, 50 ej	90-B	137.492	133.452	122.134	Dark banded white		41.1101	78.3363	13.9233	133.37		0.299	0.587	0.114		leveneTest(Luminance~View)
Polymita muscarum Endémico: lote #16, 50 ej	91-A	144.612	126.096	107.771	Dark banded white		43.239	74.0184	12.2859	129.543		0.299	0.587	0.114		Levene's Test for Homogeneity of Variance (center = median)
Polymita muscarum Endémico: lote #16, 50 ej	91-B	142.473	134.075	116.358	Dark banded white		42.5994	78.702	13.2648	134.566		0.299	0.587	0.114		Df F value Pr(>F)
Polymita muscarum Endémico: lote #16, 50 ej	92-A	145.82	129.395	104.799	Dark banded white		43.6002	75.9549	11.9471	131.502		0.299	0.587	0.114		group 1 6e-04 0.981
Polymita muscarum Endémico: lote #16, 50 ej	92-B	141.83	131.335	110.56	Dark banded white		42.4072	77.0936	12.6038	132.105		0.299	0.587	0.114		58
Polymita muscarum Endémico: lote #16, 50 ej	93-A	137.078	120.51	103.336	Dark banded white		40.9863	70.7394	11.7803	123.506		0.299	0.587	0.114
Polymita muscarum Endémico: lote #16, 50 ej	93-B	134.189	127.736	112.548	Dark banded white		40.1225	74.981	12.8305	127.934		0.299	0.587	0.114		> aov(Luminance~View)
Polymita muscarum Endémico: lote #16, 50 ej	94-A	143.925	127.568	105.007	Dark banded white		43.0336	74.8824	11.9708	129.887		0.299	0.587	0.114		Call:
Polymita muscarum Endémico: lote #16, 50 ej	94-B	139.218	128.604	107.665	Dark banded white		41.6262	75.4905	12.2738	129.391		0.299	0.587	0.114		aov(formula = Luminance ~ View)
Polymita muscarum Endémico: lote #16, 50 ej	95-A	139.896	123.407	107.325	Dark banded white		41.8289	72.4399	12.2351	126.504		0.299	0.587	0.114
Polymita muscarum Endémico: lote #16, 50 ej	95-B	139.908	132.793	117.228	Dark banded white		41.8325	77.9495	13.364	133.146		0.299	0.587	0.114		Terms:
Polymita muscarum Endémico: lote #16, 50 ej	96-A	139.441	125.528	111.31	Dark banded white		41.6929	73.6849	12.6893	128.067		0.299	0.587	0.114		View Residuals
Polymita muscarum Endémico: lote #16, 50 ej	96-B	139.17	131.972	116.317	Dark banded white		41.6118	77.4676	13.2601	132.34		0.299	0.587	0.114		Sum of Squares 2.656 3612.079
Polymita muscarum Endémico: lote #16, 50 ej	97-A	137.629	116.922	94.881	Dark banded white		41.1511	68.6332	10.8164	120.601		0.299	0.587	0.114		Deg. of Freedom 1 58
Polymita muscarum Endémico: lote #16, 50 ej	97-B	141.417	132.59	116.342	Dark banded white		42.2837	77.8303	13.263	133.377		0.299	0.587	0.114
Polymita muscarum Endémico: lote #16, 50 ej	98-A	133.767	118.547	104.464	Dark banded white		39.9963	69.5871	11.9089	121.492		0.299	0.587	0.114		Residual standard error: 7.891592
Polymita muscarum Endémico: lote #16, 50 ej	98-B	133.104	125.769	111.338	Dark banded white		39.7981	73.8264	12.6925	126.317		0.299	0.587	0.114		Estimated effects may be unbalanced
Polymita muscarum Endémico: lote #16, 50 ej	99-A	140.132	125.017	110.171	Dark banded white		41.8995	73.385	12.5595	127.844		0.299	0.587	0.114		> anova=aov(Luminance~View)
Polymita muscarum Endémico: lote #16, 50 ej	99-B	132.841	125.282	112.434	Dark banded white		39.7195	73.5405	12.8175	126.077		0.299	0.587	0.114		> summary(anova)
Polymita muscarum Endémico: lote #16, 50 ej	100-A	139.791	122.523	103.221	Dark banded white		41.7975	71.921	11.7672	125.486		0.299	0.587	0.114		Df Sum Sq Mean Sq F value Pr(>F)
Polymita muscarum Endémico: lote #16, 50 ej	100-B	135.545	125.932	108.586	Dark banded white		40.528	73.9221	12.3788	126.829		0.299	0.587	0.114		View 1 3 2.66 0.043 0.837
Polymita muscarum Endémico: lote #16, 50 ej	101-A	143.048	126.772	106.032	Dark banded white		42.7714	74.4152	12.0876	129.274		0.299	0.587	0.114		Residuals 58 3612 62.28
Polymita muscarum Endémico: lote #16, 50 ej	101-B	138.168	130.582	115.823	Dark banded white		41.3122	76.6516	13.2038	131.168		0.299	0.587	0.114
Polymita muscarum Endémico: lote #16, 50 ej	102-A	135.932	117.403	98.818	Dark banded white		40.6437	68.9156	11.2653	120.824		0.299	0.587	0.114
Polymita muscarum Endémico: lote #16, 50 ej	102-B	142.84	134.183	115.679	Dark banded white		42.7092	78.7654	13.1874	134.662		0.299	0.587	0.114
Polymita muscarum Endémico: lote #16, 50 ej	106-A	140.406	123.202	105.75	Dark banded white		41.9814	72.3196	12.0555	126.356		0.299	0.587	0.114
Polymita muscarum Endémico: lote #16, 50 ej	106-B	146.27	136.361	117.383	Dark banded white		43.7347	80.0439	13.3817	137.16		0.299	0.587	0.114
Polymita muscarum Endémico: lote #16, 50 ej	107-A	134.176	117.57	100.643	Dark banded white		40.1186	69.0136	11.4733	120.606		0.299	0.587	0.114
Polymita muscarum Endémico: lote #16, 50 ej	107-B	138.804	129.267	111.379	Dark banded white		41.5024	75.8797	12.6972	130.079		0.299	0.587	0.114
Polymita muscarum Endémico: lote #29, 22 ej	135-A	133.735	119.909	104.674	Dark banded white		39.9868	70.3866	11.9328	122.306		0.299	0.587	0.114
Polymita muscarum Endémico: lote #29, 22 ej	135-B	131.572	124.583	111.942	Dark banded white		39.34	73.1302	12.7614	125.232		0.299	0.587	0.114
Polymita muscarum Endémico: lote #29, 22 ej	136-A	144.543	128.674	108.829	Dark banded white		43.2184	75.5316	12.4065	131.157		0.299	0.587	0.114
Polymita muscarum Endémico: lote #29, 22 ej	136-B	136.794	126.519	111.026	Dark banded white		40.9014	74.2667	12.657	127.825		0.299	0.587	0.114
Polymita muscarum Endémico: lote #29, 22 ej	137-A	139.888	126.503	112.015	Dark banded white		41.8265	74.2573	12.7697	128.853		0.299	0.587	0.114
Polymita muscarum Endémico: lote #29, 22 ej	137-B	138.895	128.722	113.769	Dark banded white		41.5296	75.5598	12.9697	130.059		0.299	0.587	0.114
Polymita muscarum Endémico: lote #29, 22 ej	138-A	142.92	127.275	110.291	Dark banded white		42.7331	74.7104	12.5732	130.017		0.299	0.587	0.114
Polymita muscarum Endémico: lote #29, 22 ej	138-B	134.216	124.455	109.462	Dark banded white		40.1306	73.0551	12.4787	125.664		0.299	0.587	0.114
Polymita muscarum Endémico: lote #29, 22 ej	139-A	145.777	133.538	116.449	Dark banded white		43.5873	78.3868	13.2752	135.249		0.299	0.587	0.114
Polymita muscarum Endémico: lote #29, 22 ej	139-B	145.242	135.766	120.57	Dark banded white		43.4274	79.6946	13.745	136.867		0.299	0.587	0.114
Polymita muscarum Endémico: lote #19, 38 ej	144-A	150.048	147.758	134.44	Dark banded white		44.8644	86.7339	15.3262	146.924		0.299	0.587	0.114
Polymita muscarum Endémico: lote #19, 38 ej	144-B	116.203	110.917	99.825	Dark banded white		34.7447	65.1083	11.3801	111.233		0.299	0.587	0.114
Polymita muscarum Endémico: lote #19, 38 ej	145-A	131.617	122.59	107.859	Dark banded white		39.3535	71.9603	12.2959	123.61		0.299	0.587	0.114
Polymita muscarum Endémico: lote #19, 38 ej	145-B	125.493	119.517	106.04	Dark banded white		37.5224	70.1565	12.0886	119.767		0.299	0.587	0.114
Polymita muscarum Endémico: lote #19, 38 ej	146-A	146.363	130.596	107.911	Dark banded white		43.7625	76.6599	12.3019	132.724		0.299	0.587	0.114
Polymita muscarum Endémico: lote #19, 38 ej	146-B	140.314	130.297	112.207	Dark banded white		41.9539	76.4843	12.7916	131.23		0.299	0.587	0.114
Polymita muscarum Endémico: lote #19, 38 ej	147-A	150.739	137.371	117.704	Dark banded white		45.071	80.6368	13.4183	139.126		0.299	0.587	0.114
Polymita muscarum Endémico: lote #19, 38 ej	147-B	137.834	126.867	111.901	Dark banded white		41.2124	74.4709	12.7567	128.44		0.299	0.587	0.114
Polymita muscarum Endémico: lote #19, 38 ej	148-A	145.271	130.686	111.979	Dark banded white		43.436	76.7127	12.7656	132.914		0.299	0.587	0.114
Polymita muscarum Endémico: lote #19, 38 ej	148-B	130.809	119.201	102.76	Dark banded white		39.1119	69.971	11.7146	120.798		0.299	0.587	0.114
Polymita muscarum Endémico: lote #19, 38 ej	149-A	139.044	126.115	108.976	Dark banded white		41.5742	74.0295	12.4233	128.027		0.299	0.587	0.114
Polymita muscarum Endémico: lote #19, 38 ej	149-B	129.655	119.603	103.864	Dark banded white		38.7668	70.207	11.8405	120.814		0.299	0.587	0.114
Polymita muscarum Endémico: lote #19, 38 ej	150-A	122.369	112.076	101.223	Dark banded white		36.5883	65.7886	11.5394	113.916		0.299	0.587	0.114
Polymita muscarum Endémico: lote #19, 38 ej	150-B	118.986	114.007	102.178	Dark banded white		35.5768	66.9221	11.6483	114.147		0.299	0.587	0.114
Polymita muscarum Endémico: lote #29, 22 ej	108-A	140.553	123.791	103.057	Unbanded white		42.0253	72.6653	11.7485	126.439		0.299	0.587	0.114
Polymita muscarum Endémico: lote #29, 22 ej	108-B	142.765	131.98	110.415	Unbanded white		42.6867	77.4723	12.5873	132.746		0.299	0.587	0.114
Polymita muscarum Endémico: lote #29, 22 ej	109-A	144.408	132.684	106.329	Unbanded white		43.178	77.8855	12.1215	133.185		0.299	0.587	0.114		Shapiro-Wilk normality test
Polymita muscarum Endémico: lote #29, 22 ej	109-B	148.247	137.817	112.815	Unbanded white		44.3259	80.8986	12.8609	138.085		0.299	0.587	0.114
Polymita muscarum Endémico: lote #29, 22 ej	110-A	149.397	136.309	112.801	Unbanded white		44.6697	80.0134	12.8593	137.542		0.299	0.587	0.114		data: Luminance
Polymita muscarum Endémico: lote #29, 22 ej	110-B	144.887	134.664	115.242	Unbanded white		43.3212	79.0478	13.1376	135.507		0.299	0.587	0.114		W = 0.956, p-value = 0.03008
Polymita muscarum Endémico: lote #29, 22 ej	111-A	140.267	124.459	101.619	Unbanded white		41.9398	73.0574	11.5846	126.582		0.299	0.587	0.114
Polymita muscarum Endémico: lote #29, 22 ej	111-B	144.441	134.389	114.538	Unbanded white		43.1879	78.8863	13.0573	135.132		0.299	0.587	0.114		> kruskal.test(Luminance~View)
Polymita muscarum Endémico: lote #29, 22 ej	112-A	148.624	138.532	118.082	Unbanded white		44.4386	81.3183	13.4613	139.218		0.299	0.587	0.114
Polymita muscarum Endémico: lote #29, 22 ej	112-B	149.295	140.997	120.932	Unbanded white		44.6392	82.7652	13.7862	141.191		0.299	0.587	0.114		Kruskal-Wallis rank sum test
Polymita muscarum Endémico: lote #29, 22 ej	113-A	149.354	138.091	115.606	Unbanded white		44.6568	81.0594	13.1791	138.895		0.299	0.587	0.114
Polymita muscarum Endémico: lote #29, 22 ej	113-B	145.476	135.907	115.659	Unbanded white		43.4973	79.7774	13.1851	136.46		0.299	0.587	0.114		data: Luminance by View
Polymita muscarum Endémico: lote #29, 22 ej	114-A	148.419	133.369	109.068	Unbanded white		44.3773	78.2876	12.4338	135.099		0.299	0.587	0.114		Kruskal-Wallis chi-squared = 2.2741, df = 1, p-value = 0.1316
Polymita muscarum Endémico: lote #29, 22 ej	114-B	149.751	138.808	117.794	Unbanded white		44.7755	81.4803	13.4285	139.684		0.299	0.587	0.114
Polymita muscarum Endémico: lote #29, 22 ej	115-A	147.333	133.028	110.385	Unbanded white		44.0526	78.0874	12.5839	134.724		0.299	0.587	0.114
Polymita muscarum Endémico: lote #29, 22 ej	115-B	148.355	136.845	114.268	Unbanded white		44.3581	80.328	13.0266	137.713		0.299	0.587	0.114
Polymita muscarum Endémico: lote # 28, 48 ej	116-A	147.445	134.705	112.394	Unbanded white		44.0861	79.0718	12.8129	135.971		0.299	0.587	0.114
Polymita muscarum Endémico: lote # 28, 48 ej	116-B	150.636	140.315	117.452	Unbanded white		45.0402	82.3649	13.3895	140.795		0.299	0.587	0.114
Polymita muscarum Endémico: lote # 28, 48 ej	117-A	143.334	125.585	105.26	Unbanded white		42.8569	73.7184	11.9996	128.575		0.299	0.587	0.114
Polymita muscarum Endémico: lote # 28, 48 ej	117-B	141.286	129.657	109.118	Unbanded white		42.2445	76.1087	12.4395	130.793		0.299	0.587	0.114
Polymita muscarum Endémico: lote # 28, 48 ej	118-A	155.719	146.402	125.476	Unbanded white		46.56	85.938	14.3043	146.802		0.299	0.587	0.114
Polymita muscarum Endémico: lote # 28, 48 ej	118-B	156.042	148.112	129.584	Unbanded white		46.6566	86.9417	14.7726	148.371		0.299	0.587	0.114
Polymita muscarum Endémico: lote # 28, 48 ej	119-A	143.505	126.168	106.731	Unbanded white		42.908	74.0606	12.1673	129.136		0.299	0.587	0.114
Polymita muscarum Endémico: lote # 28, 48 ej	119-B	140.437	131.88	117.591	Unbanded white		41.9907	77.4136	13.4054	132.81		0.299	0.587	0.114
Polymita muscarum Endémico: lote # 28, 48 ej	120-A	147.014	136.217	114.028	Unbanded white		43.9572	79.9594	12.9992	136.916		0.299	0.587	0.114
Polymita muscarum Endémico: lote # 28, 48 ej	120-B	150.624	143.846	124.164	Unbanded white		45.0366	84.4376	14.1547	143.629		0.299	0.587	0.114
Polymita muscarum Endémico: lote # 28, 48 ej	121-A	147.179	135.406	115.96	Unbanded white		44.0065	79.4833	13.2194	136.709		0.299	0.587	0.114
Polymita muscarum Endémico: lote # 28, 48 ej	121-B	147.453	138.236	120.981	Unbanded white		44.0884	81.1445	13.7918	139.025		0.299	0.587	0.114
Polymita muscarum Endémico: lote # 28, 48 ej	122-A	151.379	135.054	113.329	Unbanded white		45.2623	79.2767	12.9195	137.459		0.299	0.587	0.114
Polymita muscarum Endémico: lote # 28, 48 ej	122-B	146.781	138.575	123.734	Unbanded white		43.8875	81.3435	14.1057	139.337		0.299	0.587	0.114
Polymita muscarum Endémico: lote # 28, 48 ej	123-A	145.791	136.437	114.197	Unbanded white		43.5915	80.0885	13.0185	136.698		0.299	0.587	0.114
Polymita muscarum Endémico: lote # 28, 48 ej	123-B	147.705	140.384	120.908	Unbanded white		44.1638	82.4054	13.7835	140.353		0.299	0.587	0.114
Polymita muscarum Endémico: lote # 28, 48 ej	124-A	151.948	138.617	117.115	Unbanded white		45.4325	81.3682	13.3511	140.152		0.299	0.587	0.114
Polymita muscarum Endémico: lote # 28, 48 ej	124-B	148.349	139.18	121.265	Unbanded white		44.3564	81.6987	13.8242	139.879		0.299	0.587	0.114
Polymita muscarum Endémico: lote # 28, 48 ej	125-A	149.261	133.77	112.337	Unbanded white		44.629	78.523	12.8064	135.958		0.299	0.587	0.114
Polymita muscarum Endémico: lote # 28, 48 ej	125-B	142.135	132.491	115.11	Unbanded white		42.4984	77.7722	13.1225	133.393		0.299	0.587	0.114
Polymita muscarum Endémico: lote # 28, 48 ej	126-A	146.116	130.788	107.853	Unbanded white		43.6887	76.7726	12.2952	132.756		0.299	0.587	0.114
Polymita muscarum Endémico: lote # 28, 48 ej	126-B	144.975	135.153	117.284	Unbanded white		43.3475	79.3348	13.3704	136.053		0.299	0.587	0.114
Polymita muscarum Endémico: lote # 28, 48 ej	127-A	147.962	130.894	109.564	Unbanded white		44.2406	76.8348	12.4903	133.566		0.299	0.587	0.114
Polymita muscarum Endémico: lote # 28, 48 ej	127-B	143.222	133.518	114.639	Unbanded white		42.8234	78.3751	13.0688	134.267		0.299	0.587	0.114
Polymita muscarum Endémico: lote # 28, 48 ej	128-A	149.519	134.359	112.349	Unbanded white		44.7062	78.8687	12.8078	136.383		0.299	0.587	0.114
Polymita muscarum Endémico: lote # 28, 48 ej	128-B	146.855	137.743	119.927	Unbanded white		43.9096	80.8551	13.6717	138.436		0.299	0.587	0.114
Polymita muscarum Endémico: lote # 28, 48 ej	129-A	148.986	134.585	114.261	Unbanded white		44.5468	79.0014	13.0258	136.574		0.299	0.587	0.114
Polymita muscarum Endémico: lote # 28, 48 ej	129-B	147.171	138.779	123.334	Unbanded white		44.0041	81.4633	14.0601	139.527		0.299	0.587	0.114
Polymita muscarum Endémico: lote # 28, 48 ej	130-A	147.581	133.397	115.073	Unbanded white		44.1267	78.304	13.1183	135.549		0.299	0.587	0.114
Polymita muscarum Endémico: lote # 28, 48 ej	130-B	144.751	135.922	118.041	Unbanded white		43.2805	79.7862	13.4567	136.523		0.299	0.587	0.114
Polymita muscarum Endémico: lote # 28, 48 ej	131-A	150.012	141.131	120.91	Unbanded white		44.8536	82.8439	13.7837	141.481		0.299	0.587	0.114
Polymita muscarum Endémico: lote # 28, 48 ej	131-B	149.474	140.393	119.8	Unbanded white		44.6927	82.4107	13.6572	140.761		0.299	0.587	0.114
Polymita muscarum Endémico: lote # 28, 48 ej	132-A	151.307	140.6	118.62	Unbanded white		45.2408	82.5322	13.5227	141.296		0.299	0.587	0.114
Polymita muscarum Endémico: lote # 28, 48 ej	132-B	149.394	139.852	119.923	Unbanded white		44.6688	82.0931	13.6712	140.433		0.299	0.587	0.114
Polymita muscarum Endémico: lote # 28, 48 ej	133-A	149.05	140.11	123.678	Unbanded white		44.566	82.2446	14.0993	140.91		0.299	0.587	0.114
Polymita muscarum Endémico: lote # 28, 48 ej	133-B	147.276	137.588	117.783	Unbanded white		44.0355	80.7642	13.4273	138.227		0.299	0.587	0.114
Polymita muscarum Endémico: lote # 28, 48 ej	134-A	149.342	137.132	119.195	Unbanded white		44.6533	80.4965	13.5882	138.738		0.299	0.587	0.114
Polymita muscarum Endémico: lote # 28, 48 ej	134-B	148.981	136.356	117.893	Unbanded white		44.5453	80.041	13.4398	138.026		0.299	0.587	0.114
