# Supplementary material for: Shell colour luminance of Cuban painted snails, Polymita picta and Polymita muscarum (Gastropoda: Cepolidae)
Source: PLoS One. 2025 Jan 15;20(1):e0314008. doi: 10.1371/journal.pone.0314008 (PMC11734995; doi:10.1371/journal.pone.0314008)
Supplement: S2 Table — (XLS) [file pone.0314008.s002.xls]

## Sheet: Sheet1
Luminance mean values by morphs and species photographed in three light conditions
Taxa	Morphs	Luminance 9:00 hrs (Mean ± SD)	Luminance 14:00 hrs (Mean ± SD)	Luminance Artificial (Mean ± SD)
Polymita muscarum	Unbanded white	128.48 ± 5.24	129.9 ± 3.69	126.28 ± 4.79
Polymita picta	Pale yellow	121.07 ± 7.35	115 ± 6.84	124.66 ± 9.24
Polymita muscarum	Dark banded brown	113.94 ± 5.66	108.09 ± 6.63	110.07 ± 7.90
Polymita picta	Brown	100.44 ± 5.55	95.72 ± 1.86	102.19 ± 6.01
Polymita muscarum	Unbanded brown	108.81 ± 4.11	108.28 ± 4.2	97.46 ± 4.23
RGB components and luminance calculation by morphs and species photographed in three light conditions
Natural light 09:00:00 AM
Unbanded white Polymita muscarum
Red	Green	Blue		Factor	Factor	Factor		Red*0,299	Green*0,587	Blue*0,114	Luminance
140.503	129.052	112.658		0.299	0.587	0.114		42.0104	75.7535	12.843	130.607
132.932	124.768	111.136		0.299	0.587	0.114		39.7467	73.2388	12.6695	125.655
130.638	118.688	103.189		0.299	0.587	0.114		39.0608	69.6699	11.7635	120.494
137.456	126.709	111.369		0.299	0.587	0.114		41.0993	74.3782	12.6961	128.174
137.899	128.496	115.215		0.299	0.587	0.114		41.2318	75.4272	13.1345	129.793
145.116	134.764	120.023		0.299	0.587	0.114		43.3897	79.1065	13.6826	136.179
Pale yellow Polymita picta
Red	Green	Blue		Factor	Factor	Factor		Red*0,299	Green*0,587	Blue*0,114	Luminance
120.369	106.617	82.365		0.299	0.587	0.114		35.9903	62.5842	9.38961	107.964
133.498	123.245	101.209		0.299	0.587	0.114		39.9159	72.3448	11.5378	123.799
134.503	130.608	119.604		0.299	0.587	0.114		40.2164	76.6669	13.6349	130.518
133.967	119.265	95.621		0.299	0.587	0.114		40.0561	70.0086	10.9008	120.965
131.639	120.062	96.13		0.299	0.587	0.114		39.3601	70.4764	10.9588	120.795
133.985	121.612	96.405		0.299	0.587	0.114		40.0615	71.3862	10.9902	122.438
Dark banded brown Polymita muscarum
Red	Green	Blue		Factor	Factor	Factor		Red*0,299	Green*0,587	Blue*0,114	Luminance
136.29	105.937	81.857		0.299	0.587	0.114		40.7507	62.185	9.3317	112.267
140.093	115.317	93.371		0.299	0.587	0.114		41.8878	67.6911	10.6443	120.223
134.351	106.849	84.532		0.299	0.587	0.114		40.1709	62.7204	9.63665	112.528
129.068	101.358	78.146		0.299	0.587	0.114		38.5913	59.4971	8.90864	106.997
133.508	104.139	81.385		0.299	0.587	0.114		39.9189	61.1296	9.27789	110.326
140.479	116.73	95.019		0.299	0.587	0.114		42.0032	68.5205	10.8322	121.356
Brown Polymita picta
Red	Green	Blue		Factor	Factor	Factor		Red*0,299	Green*0,587	Blue*0,114	Luminance
130.762	105.358	86.073		0.299	0.587	0.114		39.0978	61.8451	9.81232	110.755
117.639	87.962	70.959		0.299	0.587	0.114		35.1741	51.6337	8.08933	94.8971
116.122	93.396	76.296		0.299	0.587	0.114		34.7205	54.8235	8.69774	98.2417
117.952	92.343	71.641		0.299	0.587	0.114		35.2676	54.2053	8.16707	97.6401
119.64	93.156	75.601		0.299	0.587	0.114		35.7724	54.6826	8.61851	99.0734
120.208	97.099	79.896		0.299	0.587	0.114		35.9422	56.9971	9.10814	102.047
Unbanded brown Polymita muscarum
Red	Green	Blue		Factor	Factor	Factor		Red*0,299	Green*0,587	Blue*0,114	Luminance
136.654	104.091	78.01		0.299	0.587	0.114		40.8595	61.1014	8.89314	110.854
126.698	100.073	81.582		0.299	0.587	0.114		37.8827	58.7429	9.30035	105.926
136.224	107.359	83.514		0.299	0.587	0.114		40.731	63.0197	9.5206	113.271
126.688	96.875	76.996		0.299	0.587	0.114		37.8797	56.8656	8.77754	103.523
133.829	106.784	90.609		0.299	0.587	0.114		40.0149	62.6822	10.3294	113.027
128.689	100.113	79.235		0.299	0.587	0.114		38.478	58.7663	9.03279	106.277
Natural light 02:00:00 PM
Unbanded white Polymita muscarum
Red	Green	Blue		Factor	Factor	Factor		Red*0,299	Green*0,587	Blue*0,114	Luminance
143.479	133.757	119.606		0.299	0.587	0.114		42.9002	78.5154	13.6351	135.051
134.523	125.521	112.547		0.299	0.587	0.114		40.2224	73.6808	12.8304	126.734
133.638	124.95	113.258		0.299	0.587	0.114		39.9578	73.3456	12.9114	126.215
138.142	129.298	116.472		0.299	0.587	0.114		41.3045	75.8979	13.2778	130.48
140.869	132.131	120.381		0.299	0.587	0.114		42.1198	77.5609	13.7234	133.404
135.16	126.302	114.03		0.299	0.587	0.114		40.4128	74.1393	12.9994	127.552
Pale yellow Polymita picta
Red	Green	Blue		Factor	Factor	Factor		Red*0,299	Green*0,587	Blue*0,114	Luminance
123.529	109.361	83.545		0.299	0.587	0.114		36.9352	64.1949	9.52413	110.654
117.852	103.447	77.973		0.299	0.587	0.114		35.2377	60.7234	8.88892	104.85
125.649	119.442	105.283		0.299	0.587	0.114		37.5691	70.1125	12.0023	119.684
129.578	114.336	90.424		0.299	0.587	0.114		38.7438	67.1152	10.3083	116.167
124.621	113.465	91.009		0.299	0.587	0.114		37.2617	66.604	10.375	114.241
135.737	123.77	97.981		0.299	0.587	0.114		40.5854	72.653	11.1698	124.408
Dark banded brown Polymita muscarum
Red	Green	Blue		Factor	Factor	Factor		Red*0,299	Green*0,587	Blue*0,114	Luminance
130.986	96.63	69.251		0.299	0.587	0.114		39.1648	56.7218	7.89461	103.781
127.959	99.805	73.943		0.299	0.587	0.114		38.2597	58.5855	8.4295	105.275
136.378	108.907	84.086		0.299	0.587	0.114		40.777	63.9284	9.5858	114.291
123.299	92.124	64.46		0.299	0.587	0.114		36.8664	54.0768	7.34844	98.2916
141.896	107.295	78.309		0.299	0.587	0.114		42.4269	62.9822	8.92723	114.336
139.439	105.589	78.394		0.299	0.587	0.114		41.6923	61.9807	8.93692	112.61
Brown Polymita picta
Red	Green	Blue		Factor	Factor	Factor		Red*0,299	Green*0,587	Blue*0,114	Luminance
122.516	90.124	64.504		0.299	0.587	0.114		36.6323	52.9028	7.35346	96.8885
123.381	83.941	60.596		0.299	0.587	0.114		36.8909	49.2734	6.90794	93.0722
115.809	89.246	69.085		0.299	0.587	0.114		34.6269	52.3874	7.87569	94.89
120.788	90.03	64.212		0.299	0.587	0.114		36.1156	52.8476	7.32017	96.2834
124.339	90.852	69.238		0.299	0.587	0.114		37.1774	53.3301	7.89313	98.4006
116.274	88.905	69.154		0.299	0.587	0.114		34.7659	52.1872	7.88356	94.8367
Unbanded brown Polymita muscarum
Red	Green	Blue		Factor	Factor	Factor		Red*0,299	Green*0,587	Blue*0,114	Luminance
136.75	105.031	79.557		0.299	0.587	0.114		40.8882	61.6532	9.0695	111.611
126.844	99.85	81.125		0.299	0.587	0.114		37.9264	58.6119	9.24825	105.787
136.189	106.932	82.114		0.299	0.587	0.114		40.7205	62.7691	9.361	112.851
126.732	96.591	76.509		0.299	0.587	0.114		37.8929	56.6989	8.72203	103.314
133.106	105.182	88.573		0.299	0.587	0.114		39.7987	61.7418	10.0973	111.638
127.526	98.136	76.807		0.299	0.587	0.114		38.1303	57.6058	8.756	104.492
Artificial light
Unbanded white Polymita muscarum
Red	Green	Blue		Factor	Factor	Factor		Red*0,299	Green*0,587	Blue*0,114	Luminance
138.786	129.102	114.854		0.299	0.587	0.114		41.497	75.7829	13.0934	130.373
130.204	120.711	107.018		0.299	0.587	0.114		38.931	70.8574	12.2001	121.988
138.347	128.467	113.469		0.299	0.587	0.114		41.3658	75.4101	12.9355	129.711
128.775	119.164	105.356		0.299	0.587	0.114		38.5037	69.9493	12.0106	120.464
132.139	122.408	107.839		0.299	0.587	0.114		39.5096	71.8535	12.2936	123.657
140.499	130.207	114.442		0.299	0.587	0.114		42.0092	76.4315	13.0464	131.487
Pale yellow Polymita picta
Red	Green	Blue		Factor	Factor	Factor		Red*0,299	Green*0,587	Blue*0,114	Luminance
133.902	119.655	88.983		0.299	0.587	0.114		40.0367	70.2375	10.1441	120.418
128.191	116.235	89.363		0.299	0.587	0.114		38.3291	68.2299	10.1874	116.746
127.376	121.052	104.022		0.299	0.587	0.114		38.0854	71.0575	11.8585	121.001
132.953	118.114	89.992		0.299	0.587	0.114		39.7529	69.3329	10.2591	119.345
138.954	128.764	102.64		0.299	0.587	0.114		41.5472	75.5845	11.701	128.833
152.588	141.503	113.541		0.299	0.587	0.114		45.6238	83.0623	12.9437	141.63
Dark banded brown Polymita muscarum
Red	Green	Blue		Factor	Factor	Factor		Red*0,299	Green*0,587	Blue*0,114	Luminance
136.086	103.615	72.164		0.299	0.587	0.114		40.6897	60.822	8.2267	109.738
138.573	111.583	84.159		0.299	0.587	0.114		41.4333	65.4992	9.59413	116.527
126.697	94.438	65.891		0.299	0.587	0.114		37.8824	55.4351	7.51157	100.829
129.145	94.775	63.533		0.299	0.587	0.114		38.6144	55.6329	7.24276	101.49
142.923	115.505	88.011		0.299	0.587	0.114		42.734	67.8014	10.0333	120.569
134.261	106.234	77.27		0.299	0.587	0.114		40.144	62.3594	8.80878	111.312
Brown Polymita picta
Red	Green	Blue		Factor	Factor	Factor		Red*0,299	Green*0,587	Blue*0,114	Luminance
118.303	87.282	58.82		0.299	0.587	0.114		35.3726	51.2345	6.70548	93.3126
130.925	87.19	57.111		0.299	0.587	0.114		39.1466	51.1805	6.51065	96.8378
127.962	99.012	73.272		0.299	0.587	0.114		38.2606	58.12	8.35301	104.734
136.045	101.286	67.724		0.299	0.587	0.114		40.6775	59.4549	7.72054	107.853
137.62	99.906	72.632		0.299	0.587	0.114		41.1484	58.6448	8.28005	108.073
125.253	96.551	72.056		0.299	0.587	0.114		37.4506	56.6754	8.21438	102.34
Unbanded brown Polymita muscarum
Red	Green	Blue		Factor	Factor	Factor		Red*0,299	Green*0,587	Blue*0,114	Luminance
131.353	97.166	62.592		0.299	0.587	0.114		39.2745	57.0364	7.13549	103.446
119.626	87.102	59.456		0.299	0.587	0.114		35.7682	51.1289	6.77798	93.675
124.798	91.644	58.835		0.299	0.587	0.114		37.3146	53.795	6.70719	97.8168
130.655	94.086	64.09		0.299	0.587	0.114		39.0658	55.2285	7.30626	101.601
122.533	86.068	60.063		0.299	0.587	0.114		36.6374	50.5219	6.84718	94.0065
122.309	87.21	56.606		0.299	0.587	0.114		36.5704	51.1923	6.45308	94.2157
