# Supplementary material for: Shell colour luminance of Cuban painted snails, Polymita picta and Polymita muscarum (Gastropoda: Cepolidae)
Source: PLoS One. 2025 Jan 15;20(1):e0314008. doi: 10.1371/journal.pone.0314008 (PMC11734995; doi:10.1371/journal.pone.0314008)
Supplement: S3 Table — (XLS) [file pone.0314008.s003.xls]

## Sheet: Sheet1
Luminance mean values by morphs in Polymita muscarum
Morphs	Luminance (Mean ± SD)
Dark banded brown	112.91 ± 6.42
Unbanded brown	122.02 ± 6.17
White banded brown	124.94 ± 8.72
Dark banded white	126.4 ± 7.82
Unbanded white	135.84 ± 5.38
Albino	147.2 ± 3.21
RGB components and luminance calculation by morphs in Polymita muscarum
Unbanded brown
Red	Green	Blue		Factor	Factor	Factor		Red*0,299	Green*0,587	Blue*0,114	Luminance
134.261	103.467	72.183		0.299	0.587	0.114		40.144	60.7351	8.22886	109.108
139.973	107.855	73.424		0.299	0.587	0.114		41.8519	63.3109	8.37034	113.533
141.304	105.819	71.012		0.299	0.587	0.114		42.2499	62.1158	8.09537	112.461
139.179	101.867	71.541		0.299	0.587	0.114		41.6145	59.7959	8.15567	109.566
145.063	111.5	76.428		0.299	0.587	0.114		43.3738	65.4505	8.71279	117.537
144.322	110.949	77.639		0.299	0.587	0.114		43.1523	65.1271	8.85085	117.13
149.267	120.99	84.796		0.299	0.587	0.114		44.6308	71.0211	9.66674	125.319
154.743	122.732	86.6		0.299	0.587	0.114		46.2682	72.0437	9.8724	128.184
149.149	124.276	90.351		0.299	0.587	0.114		44.5956	72.95	10.3	127.846
150.98	125.567	90.344		0.299	0.587	0.114		45.143	73.7078	10.2992	129.15
142.352	106.849	71.524		0.299	0.587	0.114		42.5632	62.7204	8.15374	113.437
149.87	124.508	89.887		0.299	0.587	0.114		44.8111	73.0862	10.2471	128.144
155.306	126.148	84.878		0.299	0.587	0.114		46.4365	74.0489	9.67609	130.161
150.827	129.031	94.739		0.299	0.587	0.114		45.0973	75.7412	10.8002	131.639
153.962	119.326	80.857		0.299	0.587	0.114		46.0346	70.0444	9.2177	125.297
152.089	122.283	86.707		0.299	0.587	0.114		45.4746	71.7801	9.8846	127.139
148.703	111.685	74.733		0.299	0.587	0.114		44.4622	65.5591	8.51956	118.541
149.571	116.519	77.399		0.299	0.587	0.114		44.7217	68.3967	8.82349	121.942
152.311	122.475	84.702		0.299	0.587	0.114		45.541	71.8928	9.65603	127.09
145.826	119.246	83.585		0.299	0.587	0.114		43.602	69.9974	9.52869	123.128
155.624	132.089	94.198		0.299	0.587	0.114		46.5316	77.5362	10.7386	134.806
154.034	122.94	86.619		0.299	0.587	0.114		46.0562	72.1658	9.87457	128.097
150.034	116.371	77.401		0.299	0.587	0.114		44.8602	68.3098	8.82371	121.994
149.78	125.088	87.947		0.299	0.587	0.114		44.7842	73.4267	10.026	128.237
149.141	114.196	76.761		0.299	0.587	0.114		44.5932	67.0331	8.75075	120.377
148.479	114.908	76.649		0.299	0.587	0.114		44.3952	67.451	8.73799	120.584
142.117	109.779	79.172		0.299	0.587	0.114		42.493	64.4403	9.02561	115.959
150.453	113.512	73.093		0.299	0.587	0.114		44.9854	66.6315	8.3326	119.95
155.338	134.775	99.821		0.299	0.587	0.114		46.4461	79.1129	11.3796	136.939
148.263	111.691	73.114		0.299	0.587	0.114		44.3306	65.5626	8.335	118.228
Dark banded white
Red	Green	Blue		Factor	Factor	Factor		Red*0,299	Green*0,587	Blue*0,114	Luminance
125.231	108.601	90.356		0.299	0.587	0.114		37.4441	63.7488	10.3006	111.493
121.187	107.286	88.259		0.299	0.587	0.114		36.2349	62.9769	10.0615	109.273
140.406	123.202	105.75		0.299	0.587	0.114		41.9814	72.3196	12.0555	126.356
134.176	117.57	100.643		0.299	0.587	0.114		40.1186	69.0136	11.4733	120.606
133.735	119.909	104.674		0.299	0.587	0.114		39.9868	70.3866	11.9328	122.306
144.543	128.674	108.829		0.299	0.587	0.114		43.2184	75.5316	12.4065	131.157
139.888	126.503	112.015		0.299	0.587	0.114		41.8265	74.2573	12.7697	128.853
142.92	127.275	110.291		0.299	0.587	0.114		42.7331	74.7104	12.5732	130.017
145.777	133.538	116.449		0.299	0.587	0.114		43.5873	78.3868	13.2752	135.249
150.048	147.758	134.44		0.299	0.587	0.114		44.8644	86.7339	15.3262	146.924
131.617	122.59	107.859		0.299	0.587	0.114		39.3535	71.9603	12.2959	123.61
146.363	130.596	107.911		0.299	0.587	0.114		43.7625	76.6599	12.3019	132.724
150.739	137.371	117.704		0.299	0.587	0.114		45.071	80.6368	13.4183	139.126
145.271	130.686	111.979		0.299	0.587	0.114		43.436	76.7127	12.7656	132.914
139.044	126.115	108.976		0.299	0.587	0.114		41.5742	74.0295	12.4233	128.027
122.369	112.076	101.223		0.299	0.587	0.114		36.5883	65.7886	11.5394	113.916
129.581	116.285	103.972		0.299	0.587	0.114		38.7447	68.2593	11.8528	118.857
133.624	117.393	97.388		0.299	0.587	0.114		39.9536	68.9097	11.1022	119.965
144.612	126.096	107.771		0.299	0.587	0.114		43.239	74.0184	12.2859	129.543
145.82	129.395	104.799		0.299	0.587	0.114		43.6002	75.9549	11.9471	131.502
137.078	120.51	103.336		0.299	0.587	0.114		40.9863	70.7394	11.7803	123.506
143.925	127.568	105.007		0.299	0.587	0.114		43.0336	74.8824	11.9708	129.887
139.896	123.407	107.325		0.299	0.587	0.114		41.8289	72.4399	12.235	126.504
139.441	125.528	111.31		0.299	0.587	0.114		41.6929	73.6849	12.6893	128.067
137.629	116.922	94.881		0.299	0.587	0.114		41.1511	68.6332	10.8164	120.601
133.767	118.547	104.464		0.299	0.587	0.114		39.9963	69.5871	11.9089	121.492
140.132	125.017	110.171		0.299	0.587	0.114		41.8995	73.385	12.5595	127.844
139.791	122.523	103.221		0.299	0.587	0.114		41.7975	71.921	11.7672	125.486
143.048	126.772	106.032		0.299	0.587	0.114		42.7714	74.4152	12.0876	129.274
135.932	117.403	98.818		0.299	0.587	0.114		40.6437	68.9156	11.2653	120.824
Unbanded white
Red	Green	Blue		Factor	Factor	Factor		Red*0,299	Green*0,587	Blue*0,114	Luminance
140.553	123.791	103.057		0.299	0.587	0.114		42.0253	72.6653	11.7485	126.439
144.408	132.684	106.329		0.299	0.587	0.114		43.178	77.8855	12.1215	133.185
149.397	136.309	112.801		0.299	0.587	0.114		44.6697	80.0134	12.8593	137.542
140.267	124.459	101.619		0.299	0.587	0.114		41.9398	73.0574	11.5846	126.582
148.624	138.532	118.082		0.299	0.587	0.114		44.4386	81.3183	13.4613	139.218
149.354	138.091	115.606		0.299	0.587	0.114		44.6568	81.0594	13.1791	138.895
148.419	133.369	109.068		0.299	0.587	0.114		44.3773	78.2876	12.4338	135.099
147.333	133.028	110.385		0.299	0.587	0.114		44.0526	78.0874	12.5839	134.724
147.445	134.705	112.394		0.299	0.587	0.114		44.0861	79.0718	12.8129	135.971
143.334	125.585	105.26		0.299	0.587	0.114		42.8569	73.7184	11.9996	128.575
155.719	146.402	125.476		0.299	0.587	0.114		46.56	85.938	14.3043	146.802
143.505	126.168	106.731		0.299	0.587	0.114		42.908	74.0606	12.1673	129.136
147.014	136.217	114.028		0.299	0.587	0.114		43.9572	79.9594	12.9992	136.916
147.179	135.406	115.96		0.299	0.587	0.114		44.0065	79.4833	13.2194	136.709
151.379	135.054	113.329		0.299	0.587	0.114		45.2623	79.2767	12.9195	137.459
145.791	136.437	114.197		0.299	0.587	0.114		43.5915	80.0885	13.0185	136.698
151.948	138.617	117.115		0.299	0.587	0.114		45.4325	81.3682	13.3511	140.152
149.261	133.77	112.337		0.299	0.587	0.114		44.629	78.523	12.8064	135.958
146.116	130.788	107.853		0.299	0.587	0.114		43.6887	76.7726	12.2952	132.756
147.962	130.894	109.564		0.299	0.587	0.114		44.2406	76.8348	12.4903	133.566
149.519	134.359	112.349		0.299	0.587	0.114		44.7062	78.8687	12.8078	136.383
148.986	134.585	114.261		0.299	0.587	0.114		44.5468	79.0014	13.0258	136.574
147.581	133.397	115.073		0.299	0.587	0.114		44.1267	78.304	13.1183	135.549
150.012	141.131	120.91		0.299	0.587	0.114		44.8536	82.8439	13.7837	141.481
151.307	140.6	118.62		0.299	0.587	0.114		45.2408	82.5322	13.5227	141.296
149.05	140.11	123.678		0.299	0.587	0.114		44.566	82.2446	14.0993	140.91
145.184	131.055	113.587		0.299	0.587	0.114		43.41	76.9293	12.9489	133.288
140.34	120.213	97.379		0.299	0.587	0.114		41.9617	70.565	11.1012	123.628
139.405	120.598	101.188		0.299	0.587	0.114		41.6821	70.791	11.5354	124.009
132.579	116.056	97.454		0.299	0.587	0.114		39.6411	68.1249	11.1098	118.876
Albino
Red	Green	Blue		Factor	Factor	Factor		Red*0,299	Green*0,587	Blue*0,114	Luminance
150.307	147.986	133.092		0.299	0.587	0.114		44.9418	86.8678	15.1725	146.982
148.844	146.503	133.232		0.299	0.587	0.114		44.5044	85.9973	15.1884	145.69
150.603	148.001	134.695		0.299	0.587	0.114		45.0303	86.8766	15.3552	147.262
150.84	148.286	135.142		0.299	0.587	0.114		45.1012	87.0439	15.4062	147.551
142.103	137.086	123.043		0.299	0.587	0.114		42.4888	80.4695	14.0269	136.985
149.277	141.813	121.587		0.299	0.587	0.114		44.6338	83.2442	13.8609	141.739
149.667	146.44	129.554		0.299	0.587	0.114		44.7504	85.9603	14.7692	145.48
152.864	150.385	134.302		0.299	0.587	0.114		45.7063	88.276	15.3104	149.293
154.765	153.3	140.552		0.299	0.587	0.114		46.2747	89.9871	16.0229	152.285
151.358	150.045	137.129		0.299	0.587	0.114		45.256	88.0764	15.6327	148.965
154.063	151.394	135.542		0.299	0.587	0.114		46.0648	88.8683	15.4518	150.385
150.092	146.847	131.067		0.299	0.587	0.114		44.8775	86.1992	14.9416	146.018
151.745	148.639	131.938		0.299	0.587	0.114		45.3718	87.2511	15.0409	147.664
154.615	151.842	136.179		0.299	0.587	0.114		46.2299	89.1313	15.5244	150.886
154.061	149.065	130.311		0.299	0.587	0.114		46.0642	87.5012	14.8555	148.421
149.537	147.03	132.673		0.299	0.587	0.114		44.7116	86.3066	15.1247	146.143
151.69	146.76	128.814		0.299	0.587	0.114		45.3553	86.1481	14.6848	146.188
154.069	152.169	138.698		0.299	0.587	0.114		46.0666	89.3232	15.8116	151.201
147.393	140.816	119.91		0.299	0.587	0.114		44.0705	82.659	13.6697	140.399
145.053	140.621	122.925		0.299	0.587	0.114		43.3708	82.5445	14.0135	139.929
149.919	147.5	133.669		0.299	0.587	0.114		44.8258	86.5825	15.2383	146.647
153.126	151.397	136.527		0.299	0.587	0.114		45.7847	88.87	15.5641	150.219
152.277	150.983	137.565		0.299	0.587	0.114		45.5308	88.627	15.6824	149.84
153.082	151.197	137.085		0.299	0.587	0.114		45.7715	88.7526	15.6277	150.152
152.218	149.677	133.847		0.299	0.587	0.114		45.5132	87.8604	15.2586	148.632
151.055	147.452	129.651		0.299	0.587	0.114		45.1654	86.5543	14.7802	146.5
145.523	142.776	127.007		0.299	0.587	0.114		43.5114	83.8095	14.4788	141.8
150.836	148.218	132.398		0.299	0.587	0.114		45.1	87.004	15.0934	147.197
148.747	144.518	126.352		0.299	0.587	0.114		44.4754	84.8321	14.4041	143.712
150.167	147.115	131.83		0.299	0.587	0.114		44.8999	86.3565	15.0286	146.285
White banded brown
Red	Green	Blue		Factor	Factor	Factor		Red*0,299	Green*0,587	Blue*0,114	Luminance
137.389	114.307	89.404		0.299	0.587	0.114		41.0793	67.0982	10.1921	118.37
127.341	93.863	70.069		0.299	0.587	0.114		38.075	55.0976	7.98787	101.16
143.487	114.167	85.22		0.299	0.587	0.114		42.9026	67.016	9.71508	119.634
139.126	107.436	78.951		0.299	0.587	0.114		41.5987	63.0649	9.00041	113.664
141.943	111.74	82.459		0.299	0.587	0.114		42.441	65.5914	9.40033	117.433
144.697	113.374	83.071		0.299	0.587	0.114		43.2644	66.5505	9.47009	119.285
135.61	108.2	81.694		0.299	0.587	0.114		40.5474	63.5134	9.31312	113.374
152.606	120.86	84.411		0.299	0.587	0.114		45.6292	70.9448	9.62285	126.197
152.746	120.76	84.091		0.299	0.587	0.114		45.6711	70.8861	9.58637	126.144
148.87	122.223	92.735		0.299	0.587	0.114		44.5121	71.7449	10.5718	126.829
145.562	116.766	86.731		0.299	0.587	0.114		43.523	68.5416	9.88733	121.952
137.942	108.508	77.684		0.299	0.587	0.114		41.2447	63.6942	8.85598	113.795
142.326	110.633	80.16		0.299	0.587	0.114		42.5555	64.9416	9.13824	116.635
151.036	123.385	90.932		0.299	0.587	0.114		45.1598	72.427	10.3662	127.953
148.164	110.693	72.894		0.299	0.587	0.114		44.301	64.9768	8.30992	117.588
141.175	114.927	87.087		0.299	0.587	0.114		42.2113	67.4621	9.92792	119.601
142.292	116.348	88.277		0.299	0.587	0.114		42.5453	68.2963	10.0636	120.905
141.159	118.006	98.714		0.299	0.587	0.114		42.2065	69.2695	11.2534	122.729
141.682	121.454	102.32		0.299	0.587	0.114		42.3629	71.2935	11.6645	125.321
150.908	119.228	93.165		0.299	0.587	0.114		45.1215	69.9868	10.6208	125.729
138.607	115.646	94.461		0.299	0.587	0.114		41.4435	67.8842	10.7686	120.096
142.038	120.891	102.905		0.299	0.587	0.114		42.4694	70.963	11.7312	125.164
134.35	110.752	87.971		0.299	0.587	0.114		40.1707	65.0114	10.0287	115.211
147.06	130.773	112.503		0.299	0.587	0.114		43.9709	76.7638	12.8253	133.56
149.586	124.489	101.285		0.299	0.587	0.114		44.7262	73.075	11.5465	129.348
155.221	133.115	112.365		0.299	0.587	0.114		46.4111	78.1385	12.8096	137.359
146.54	123.597	99.39		0.299	0.587	0.114		43.8155	72.5514	11.3305	127.697
157.816	130.28	103.699		0.299	0.587	0.114		47.187	76.4744	11.8217	135.483
152.932	130.188	109.538		0.299	0.587	0.114		45.7267	76.4204	12.4873	134.634
160.011	140.045	121.091		0.299	0.587	0.114		47.8433	82.2064	13.8044	143.854
Dark banded brown
Red	Green	Blue		Factor	Factor	Factor		Red*0,299	Green*0,587	Blue*0,114	Luminance
120.234	96.667	72.732		0.299	0.587	0.114		35.95	56.7435	8.29145	100.985
128.135	100.048	74.15		0.299	0.587	0.114		38.3124	58.7282	8.4531	105.494
131.831	103.807	75.674		0.299	0.587	0.114		39.4175	60.9347	8.62684	108.979
122.287	101.326	81.295		0.299	0.587	0.114		36.5638	59.4784	9.26763	105.31
131.202	109.998	87.761		0.299	0.587	0.114		39.2294	64.5688	10.0048	113.803
135.646	108.826	81.312		0.299	0.587	0.114		40.5582	63.8809	9.26957	113.709
131.878	107.304	83.062		0.299	0.587	0.114		39.4315	62.9874	9.46907	111.888
132.636	110.954	88.05		0.299	0.587	0.114		39.6582	65.13	10.0377	114.826
129.5	106.353	84.413		0.299	0.587	0.114		38.7205	62.4292	9.62308	110.773
131.875	107.396	83.117		0.299	0.587	0.114		39.4306	63.0415	9.47534	111.947
128.726	109.929	90.128		0.299	0.587	0.114		38.4891	64.5283	10.2746	113.292
134.988	111.661	87.731		0.299	0.587	0.114		40.3614	65.545	10.0013	115.908
120.11	95.594	72.741		0.299	0.587	0.114		35.9129	56.1137	8.29247	100.319
125.419	105.995	86.61		0.299	0.587	0.114		37.5003	62.2191	9.87354	109.593
131.147	109.627	86.544		0.299	0.587	0.114		39.213	64.351	9.86602	113.43
133.237	110.388	86.394		0.299	0.587	0.114		39.8379	64.7978	9.84892	114.485
124.894	102.605	81.028		0.299	0.587	0.114		37.3433	60.2291	9.23719	106.81
147.245	118.991	94.53		0.299	0.587	0.114		44.0263	69.8477	10.7764	124.65
138.102	102.785	75.418		0.299	0.587	0.114		41.2925	60.3348	8.59765	110.225
143.051	117.187	93.682		0.299	0.587	0.114		42.7722	68.7888	10.6797	122.241
129.544	103.015	78.766		0.299	0.587	0.114		38.7337	60.4698	8.97932	108.183
144.776	123.973	106.509		0.299	0.587	0.114		43.288	72.7722	12.142	128.202
135.391	108.969	89.064		0.299	0.587	0.114		40.4819	63.9648	10.1533	114.6
135.3	102.076	75.649		0.299	0.587	0.114		40.4547	59.9186	8.62399	108.997
144.41	113.092	89.664		0.299	0.587	0.114		43.1786	66.385	10.2217	119.785
141.565	109.561	81.869		0.299	0.587	0.114		42.3279	64.3123	9.33307	115.973
136.648	115.143	98.088		0.299	0.587	0.114		40.8578	67.5889	11.182	119.629
138.069	116.781	101.222		0.299	0.587	0.114		41.2826	68.5504	11.5393	121.372
