# Supplementary material for: Shell colour luminance of Cuban painted snails, Polymita picta and Polymita muscarum (Gastropoda: Cepolidae)
Source: PLoS One. 2025 Jan 15;20(1):e0314008. doi: 10.1371/journal.pone.0314008 (PMC11734995; doi:10.1371/journal.pone.0314008)
Supplement: S4 Table — (XLS) [file pone.0314008.s004.xls]

## Sheet: All values
Luminance mean values by morphs in Polymita picta
Morphs	Luminance (Mean ± SD)
Black	44.48 ± 3.85
Red	75.33 ± 11.5
Green	84.7 ± 9.83
Brown	95.11 ± 9.08
Yellow	107.34 ± 9.35
Dark banded yellow	96.62 ± 10.64
Pink banded yellow	112.8 ± 7.11
Pale yellow	112.59 ± 10.26
		RGB components and luminance calculation by morphs in Polymita picta
Repository Information Terrestrial Mollusk Captive Breeding Laboratory, Universidad de Oriente, Santiago de Cuba	ID	Red-Orange
		Red	Green	Blue		Factor	Factor	Factor		Red*0,299	Green*0,587	Blue*0,114	Luminance
Polymita picta Endémico: box 1, 130 ej	1	128.023	73.72	49.319		0.299	0.587	0.114		38.2789	43.2736	5.62237	87.1749
Polymita picta Endémico: box 1, 130 ej	2	104.169	50.722	31.497		0.299	0.587	0.114		31.1465	29.7738	3.59066	64.511
Polymita picta Endémico: box 1, 130 ej	3	100.073	44.139	26.094		0.299	0.587	0.114		29.9218	25.9096	2.97472	58.8061
Polymita picta Endémico: box 1, 130 ej	4	94.507	47.371	30.412		0.299	0.587	0.114		28.2576	27.8068	3.46697	59.5313
Polymita picta Endémico: box 1, 130 ej	5	117.174	63.173	36.776		0.299	0.587	0.114		35.035	37.0826	4.19246	76.31
Polymita picta Endémico: box 1, 130 ej	6	125.792	66.009	41.295		0.299	0.587	0.114		37.6118	38.7473	4.70763	81.0667
Polymita picta Endémico: box 1, 130 ej	7	113.45	62.629	41.264		0.299	0.587	0.114		33.9215	36.7632	4.7041	75.3889
Polymita picta Endémico: box 1, 130 ej	8	109.275	61.84	33.518		0.299	0.587	0.114		32.6732	36.3001	3.82105	72.7944
Polymita picta Endémico: box 1, 130 ej	9	138.82	72.308	33.125		0.299	0.587	0.114		41.5072	42.4448	3.77625	87.7282
Polymita picta Endémico: box 1, 130 ej	10	129.469	77.782	50.129		0.299	0.587	0.114		38.7112	45.658	5.71471	90.084
		Green
		Red	Green	Blue		Factor	Factor	Factor		Red*0,299	Green*0,587	Blue*0,114	Luminance
Polymita picta Endémico: box 2, 21 ej	11	101.604	85.528	47.895		0.299	0.587	0.114		30.3796	50.2049	5.46003	86.0446
Polymita picta Endémico: box 2, 21 ej	12	92.719	74.75	41.97		0.299	0.587	0.114		27.723	43.8782	4.78458	76.3858
Polymita picta Endémico: box 2, 21 ej	13	102.125	80.38	46.888		0.299	0.587	0.114		30.5354	47.1831	5.34523	83.0637
Polymita picta Endémico: box 2, 21 ej	14	92.645	61.544	21.807		0.299	0.587	0.114		27.7009	36.1263	2.486	66.3132
Polymita picta Endémico: box 2, 21 ej	15	108.274	93.032	53.412		0.299	0.587	0.114		32.3739	54.6098	6.08897	93.0727
Polymita picta Endémico: box 2, 21 ej	16	109.492	89.137	43.745		0.299	0.587	0.114		32.7381	52.3234	4.98693	90.0485
Polymita picta Endémico: box 2, 21 ej	17	128.552	101.638	44.103		0.299	0.587	0.114		38.437	59.6615	5.02774	103.126
Polymita picta Endémico: box 2, 21 ej	18	100.056	79.243	33.902		0.299	0.587	0.114		29.9167	46.5156	3.86483	80.2972
Polymita picta Endémico: box 2, 21 ej	19	99.946	84.334	48.645		0.299	0.587	0.114		29.8839	49.5041	5.54553	84.9334
Polymita picta Endémico: box 2, 21 ej	20	100.523	83.716	39.68		0.299	0.587	0.114		30.0564	49.1413	4.52352	83.7212
		Pale yellow
		Red	Green	Blue		Factor	Factor	Factor		Red*0,299	Green*0,587	Blue*0,114	Luminance
Polymita picta Endémico: box 1, 130 ej	21	130.147	114.327	84.457		0.299	0.587	0.114		38.914	67.1099	9.6281	115.652
Polymita picta Endémico: box 1, 130 ej	22	137.944	124.059	92.95		0.299	0.587	0.114		41.2453	72.8226	10.5963	124.664
Polymita picta Endémico: box 1, 130 ej	23	119.744	101.139	70.939		0.299	0.587	0.114		35.8035	59.3686	8.08705	103.259
Polymita picta Endémico: box 1, 130 ej	24	123.948	111.617	85.085		0.299	0.587	0.114		37.0605	65.5192	9.69969	112.279
Polymita picta Endémico: box 1, 130 ej	25	125.732	106.103	74.497		0.299	0.587	0.114		37.5939	62.2825	8.49266	108.369
Polymita picta Endémico: box 1, 130 ej	26	115.244	107.028	88.17		0.299	0.587	0.114		34.458	62.8254	10.0514	107.335
Polymita picta Endémico: box 1, 130 ej	27	123.057	106.834	74.858		0.299	0.587	0.114		36.794	62.7116	8.53381	108.039
Polymita picta Endémico: box 1, 130 ej	28	118.802	99.289	63.276		0.299	0.587	0.114		35.5218	58.2826	7.21346	101.018
Polymita picta Endémico: box 1, 130 ej	29	146.203	131.068	105.997		0.299	0.587	0.114		43.7147	76.9369	12.0837	132.735
		Brown
		Red	Green	Blue		Factor	Factor	Factor		Red*0,299	Green*0,587	Blue*0,114	Luminance
Polymita picta Endémico: box 1, 130 ej	50	135.013	94.289	66.236		0.299	0.587	0.114		40.3689	55.3476	7.5509	103.267
Polymita picta Endémico: box 1, 130 ej	51	112.034	70.762	44.56		0.299	0.587	0.114		33.4982	41.5373	5.07984	80.1153
Polymita picta Endémico: box 1, 130 ej	52	123.513	85.343	58.531		0.299	0.587	0.114		36.9304	50.0963	6.67253	93.6993
Polymita picta Endémico: box 1, 130 ej	53	137.648	94.015	58.948		0.299	0.587	0.114		41.1568	55.1868	6.72007	103.064
Polymita picta Endémico: box 1, 130 ej	54	134.516	81.495	44.604		0.299	0.587	0.114		40.2203	47.8376	5.08486	93.1427
Polymita picta Endémico: box 1, 130 ej	55	115.692	78.014	52.027		0.299	0.587	0.114		34.5919	45.7942	5.93108	86.3172
Polymita picta Endémico: box 1, 130 ej	56	116.293	66.436	36.633		0.299	0.587	0.114		34.7716	38.9979	4.17616	77.9457
Polymita picta Endémico: box 1, 130 ej	57	113.428	75.756	45.773		0.299	0.587	0.114		33.915	44.4688	5.21812	83.6019
Polymita picta Endémico: box 1, 130 ej	58	131.758	79.357	43.064		0.299	0.587	0.114		39.3956	46.5826	4.9093	90.8875
Polymita picta Endémico: box 1, 130 ej	59	119.339	78.169	42.731		0.299	0.587	0.114		35.6824	45.8852	4.87133	86.4389
Polymita picta Endémico: box 1, 130 ej	60	110.148	87.639	64.491		0.299	0.587	0.114		32.9343	51.4441	7.35197	91.7303
Polymita picta Endémico: box 1, 130 ej	61	135.028	93.384	51.837		0.299	0.587	0.114		40.3734	54.8164	5.90942	101.099
Polymita picta Endémico: box 1, 130 ej	62	121.289	82.135	47.219		0.299	0.587	0.114		36.2654	48.2132	5.38297	89.8616
Polymita picta Endémico: box 1, 130 ej	63	115.091	87.579	60.777		0.299	0.587	0.114		34.4122	51.4089	6.92858	92.7497
Polymita picta Endémico: box 1, 130 ej	64	130.73	89.256	47.976		0.299	0.587	0.114		39.0883	52.3933	5.46926	96.9508
Polymita picta Endémico: box 1, 130 ej	65	133.04	112.277	76.011		0.299	0.587	0.114		39.779	65.9066	8.66525	114.351
Polymita picta Endémico: box 1, 130 ej	66	132.435	111.289	74.504		0.299	0.587	0.114		39.5981	65.3266	8.49346	113.418
Polymita picta Endémico: box 1, 130 ej	67	129.191	96.85	64.651		0.299	0.587	0.114		38.6281	56.8509	7.37021	102.849
		Dark banded yellow
		Red	Green	Blue		Factor	Factor	Factor		Red*0,299	Green*0,587	Blue*0,114	Luminance
Polymita picta Endémico: box 3, 40 ej	30	144.697	89.462	17.39		0.299	0.587	0.114		43.2644	52.5142	1.98246	97.7611
Polymita picta Endémico: box 3, 40 ej	31	124.553	81.664	15.35		0.299	0.587	0.114		37.2413	47.9368	1.7499	86.928
Polymita picta Endémico: box 3, 40 ej	32	153.526	97.815	17.332		0.299	0.587	0.114		45.9043	57.4174	1.97585	105.298
Polymita picta Endémico: box 3, 40 ej	33	106.563	66.869	8.921		0.299	0.587	0.114		31.8623	39.2521	1.01699	72.1314
Polymita picta Endémico: box 3, 40 ej	34	139.658	94.317	19.193		0.299	0.587	0.114		41.7577	55.3641	2.188	99.3098
Polymita picta Endémico: box 3, 40 ej	35	140.168	108.136	33.25		0.299	0.587	0.114		41.9102	63.4758	3.7905	109.177
Polymita picta Endémico: box 3, 40 ej	36	141.238	86.76	30.13		0.299	0.587	0.114		42.2302	50.9281	3.43482	96.5931
Polymita picta Endémico: box 3, 40 ej	37	149.782	92.409	14.444		0.299	0.587	0.114		44.7848	54.2441	1.64662	100.676
Polymita picta Endémico: box 3, 40 ej	38	136.784	86.078	22.342		0.299	0.587	0.114		40.8984	50.5278	2.54699	93.9732
Polymita picta Endémico: box 3, 40 ej	39	146.259	98.65	24.65		0.299	0.587	0.114		43.7314	57.9076	2.8101	104.449
		Pink banded yellow
		Red	Green	Blue		Factor	Factor	Factor		Red*0,299	Green*0,587	Blue*0,114	Luminance
Polymita picta Endémico: box 4, 20 ej	40	150.887	112.769	44.768		0.299	0.587	0.114		45.1152	66.1954	5.10355	116.414
Polymita picta Endémico: box 4, 20 ej	41	191.576	168.918	108.604		0.299	0.587	0.114		57.2812	99.1549	12.3809	168.817
Polymita picta Endémico: box 4, 20 ej	42	152.11	106.837	30.436		0.299	0.587	0.114		45.4809	62.7133	3.4697	111.664
Polymita picta Endémico: box 4, 20 ej	43	144.917	113.578	32.584		0.299	0.587	0.114		43.3302	66.6703	3.71458	113.715
Polymita picta Endémico: box 4, 20 ej	44	165.969	120.968	47.024		0.299	0.587	0.114		49.6247	71.0082	5.36074	125.994
Polymita picta Endémico: box 4, 20 ej	45	161.246	109.15	22.491		0.299	0.587	0.114		48.2126	64.071	2.56397	114.848
Polymita picta Endémico: box 4, 20 ej	46	159.562	107.45	30.45		0.299	0.587	0.114		47.709	63.0731	3.4713	114.253
Polymita picta Endémico: box 4, 20 ej	47	157.469	105.157	28.728		0.299	0.587	0.114		47.0832	61.7272	3.27499	112.085
Polymita picta Endémico: box 4, 20 ej	48	143.202	93.76	23.541		0.299	0.587	0.114		42.8174	55.0371	2.68367	100.538
Polymita picta Endémico: box 4, 20 ej	49	150.686	113.579	35.227		0.299	0.587	0.114		45.0551	66.6709	4.01588	115.742
		Black
		Red	Green	Blue		Factor	Factor	Factor		Red*0,299	Green*0,587	Blue*0,114	Luminance
Polymita picta Endémico: box 5, 12 ej	68	55.629	44.095	39.632		0.299	0.587	0.114		16.6331	25.8838	4.51805	47.0349
Polymita picta Endémico: box 5, 12 ej	69	53.454	41.363	36.012		0.299	0.587	0.114		15.9827	24.2801	4.10537	44.3682
Polymita picta Endémico: box 5, 12 ej	70	48.29	39.741	38.122		0.299	0.587	0.114		14.4387	23.328	4.34591	42.1126
Polymita picta Endémico: box 5, 12 ej	71	58.984	45.085	40.632		0.299	0.587	0.114		17.6362	26.4649	4.63205	48.7332
Polymita picta Endémico: box 5, 12 ej	72	50.386	40.28	37.003		0.299	0.587	0.114		15.0654	23.6444	4.21834	42.9281
Polymita picta Endémico: box 5, 12 ej	73	42.943	35.754	34.328		0.299	0.587	0.114		12.84	20.9876	3.91339	37.7409
Polymita picta Endémico: box 5, 12 ej	74	50.908	43.502	41.701		0.299	0.587	0.114		15.2215	25.5357	4.75391	45.5111
Polymita picta Endémico: box 5, 12 ej	75	52.935	45.796	44.027		0.299	0.587	0.114		15.8276	26.8823	5.01908	47.7289
Polymita picta Endémico: box 5, 12 ej	76	63.534	44.108	36.774		0.299	0.587	0.114		18.9967	25.8914	4.19224	49.0803
Polymita picta Endémico: box 5, 12 ej	77	46.776	37.056	34.419		0.299	0.587	0.114		13.986	21.7519	3.92377	39.6617

## Sheet: Luminancia por fenotipos
Black	Red-Orange	Green	Pardo oscuro	Yellow 1	Pardo claro	White-Yellow	Yellow 2
47.0349	87.1749	86.0446	103.267	97.7611	91.7303	115.652	116.414
44.3682	64.511	76.3858	80.1153	86.928	101.099	124.664	168.817
42.1126	58.8061	83.0637	93.6993	105.298	89.8616	103.259	111.664
48.7332	59.5313	66.3132	103.064	72.1314	92.7497	112.279	113.715
42.9281	76.31	93.0727	93.1427	99.3098	96.9508	108.369	125.994
37.7409	81.0667	90.0485	86.3172	109.177	114.351	107.335	114.848
45.5111	75.3889	103.126	77.9457	96.5931	113.418	108.039	114.253
47.7289	72.7944	80.2972	83.6019	100.676	102.849	101.018	112.085
49.0803	87.7282	84.9334	90.8875	93.9732		132.735	100.538
39.6617	90.084	83.7212	86.4389	104.449			115.742

## Sheet: Rojo
Black	Green	Red-Orange	Pardo oscuro	Pardo claro	White-Yellow	Yellow 1	Yellow 2
55.629	101.604	128.023	135.013	110.148	130.147	144.697	150.887
53.454	92.719	104.169	112.034	135.028	137.944	124.553	191.576
48.29	102.125	100.073	123.513	121.289	119.744	153.526	152.11
58.984	92.645	94.507	137.648	115.091	123.948	106.563	144.917
50.386	108.274	117.174	134.516	130.73	125.732	139.658	165.969
42.943	109.492	125.792	115.692	133.04	115.244	140.168	161.246
50.908	128.552	113.45	116.293	132.435	123.057	141.238	159.562
52.935	100.056	109.275	113.428	129.191	118.802	149.782	157.469
63.534	99.946	138.82	131.758		146.203	136.784	143.202
46.776	100.523	129.469	119.339			146.259	150.686

## Sheet: Verde
Red-Orange	Green	White-Yellow	Pardo oscuro	Pardo claro	Yellow 1	Yellow 2	Black
73.72	85.528	114.327	94.289	87.639	89.462	112.769	44.095
50.722	74.75	124.059	70.762	93.384	81.664	168.918	41.363
44.139	80.38	101.139	85.343	82.135	97.815	106.837	39.741
47.371	61.544	111.617	94.015	87.579	66.869	113.578	45.085
63.173	93.032	106.103	81.495	89.256	94.317	120.968	40.28
66.009	89.137	107.028	78.014	112.277	108.136	109.15	35.754
62.629	101.638	106.834	66.436	111.289	86.76	107.45	43.502
61.84	79.243	99.289	75.756	96.85	92.409	105.157	45.796
72.308	84.334	131.068	79.357		86.078	93.76	44.108
77.782	83.716		78.169		98.65	113.579	37.056

## Sheet: Azul
Red-Orange	Green	White-Yellow	Pardo oscuro	Pardo claro	Yellow 1	Yellow 2	Black
49.319	47.895	84.457	66.236	64.491	17.39	44.768	39.632
31.497	41.97	92.95	44.56	51.837	15.35	108.604	36.012
26.094	46.888	70.939	58.531	47.219	17.332	30.436	38.122
30.412	21.807	85.085	58.948	60.777	8.921	32.584	40.632
36.776	53.412	74.497	44.604	47.976	19.193	47.024	37.003
41.295	43.745	88.17	52.027	76.011	33.25	22.491	34.328
41.264	44.103	74.858	36.633	74.504	30.13	30.45	41.701
33.518	33.902	63.276	45.773	64.651	14.444	28.728	44.027
33.125	48.645	105.997	43.064		22.342	23.541	36.774
50.129	39.68		42.731		24.65	35.227	34.419
